# Supplementary material for: Immune-related biomarker risk score predicts prognosis in prostate cancer
Source: Aging (Albany NY). 2020 Nov 10;12(22):22776–93. doi: 10.18632/aging.103921 (PMC7746334; doi:10.18632/aging.103921)
Supplement: Supplementary Table 3 [file aging-12-103921-s003..txt]

Supplementary Table 3. 221 immune-related genes included in the candidate gene set.
	GS.days_to_BCR	GS.biochemical_recurrence	MMblack	MMblue	MMbrown	MMturquoise	MMpink	MMyellow	MMgreen	MMred	MMgrey
ANGPT1	0.279958103	-0.091111483	0.506657731	0.453719486	0.796787913	0.853046862	0.371587598	0.656603464	0.587145129	0.553218887	-0.458559506
ANO6	0.216588508	-0.03585442	0.649202021	0.561529618	0.863493579	0.893170748	0.419003406	0.538862488	0.5331463	0.380360225	-0.409891408
STAT5B	0.120149083	-0.037523198	0.671599812	0.514396127	0.803050087	0.744441703	0.375028504	0.406364323	0.475949945	0.420721361	-0.356984082
LPCAT2	0.179469736	-0.025665185	0.648681229	0.631125006	0.80500899	0.686428469	0.429851876	0.331401909	0.639449116	0.604318129	-0.333840851
TGFBR3	0.238236529	-0.057889396	0.54570785	0.583348467	0.845843389	0.912428794	0.494421611	0.632890901	0.626796593	0.490804322	-0.408524979
PIK3R1	0.135549331	-0.057919351	0.745622015	0.485679589	0.830659161	0.637824482	0.216088528	0.232426017	0.389603176	0.408314099	-0.437541791
RARB	0.33138669	-0.047453298	0.521003618	0.593730753	0.827446602	0.785398659	0.381560847	0.517624788	0.637782298	0.599651751	-0.227575153
PLA2G4A	0.214555798	-0.038747002	0.540886861	0.611285049	0.728973975	0.655688108	0.338739505	0.287474499	0.48345599	0.334098119	-0.204335814
NFE2L2	0.147446299	-0.10697809	0.667650878	0.482053388	0.752069699	0.570267557	0.511703191	0.195315597	0.418366654	0.425862408	-0.399288936
RNASEL	-0.110516181	-0.007800075	0.619649439	0.563891873	0.781069973	0.611448587	0.303336052	0.297618007	0.534151091	0.50296896	-0.347047409
ITGB1	0.222174391	-0.008566767	0.879160321	0.451557113	0.789955006	0.592478036	0.271052104	0.018334948	0.180514087	0.118665836	-0.428742265
NR3C2	0.162297374	-0.054390767	0.643851647	0.357162005	0.701416169	0.509992347	0.238731475	0.157562524	0.22889124	0.279336679	-0.387575984
PRKCA	0.187611034	0.014418468	0.571806188	0.361701047	0.635931703	0.652618492	0.276913087	0.379502495	0.33617376	0.31940713	-0.279010313
IRAK3	0.390951109	-0.023545682	0.605089413	0.642595473	0.831818616	0.852968956	0.486316286	0.525729036	0.580452039	0.444021184	-0.377217305
PGR	0.169503675	-0.021955774	0.554821228	0.531083412	0.831683699	0.899458557	0.437390957	0.604250014	0.577333255	0.484213993	-0.402777654
EPS8	0.151831895	-0.004330403	0.678995259	0.604914071	0.842261016	0.742332782	0.437355513	0.296602173	0.446001317	0.299741587	-0.253914278
PIAS1	0.235059014	-0.034862045	0.881074239	0.371306365	0.756560476	0.45884561	0.22962782	-0.04078251	0.110847953	0.212519223	-0.52691734
LRRK2	0.230033223	0.019035542	0.654381891	0.711219862	0.861072822	0.842463853	0.462171829	0.453605073	0.563870787	0.387588956	-0.304673702
ITGB3	0.312724551	-0.024205709	0.594229109	0.477652057	0.796472595	0.822470737	0.453281215	0.477085785	0.498315814	0.426191007	-0.40719482
SEMA5A	-0.145806432	0.021433478	0.558360307	0.546569819	0.730356089	0.668498693	0.295819842	0.345440327	0.538829538	0.443425003	-0.238716452
PLXNA2	0.224791458	-0.003541341	0.541055528	0.376000429	0.645704898	0.549612547	0.402228719	0.282448518	0.418990648	0.478394191	-0.276983299
CCDC88A	0.261152223	0.000330233	0.698613489	0.732471562	0.877259842	0.793330198	0.423988792	0.387189678	0.567370354	0.403369047	-0.251261987
JAK1	0.247962202	-0.025881136	0.792876462	0.601372646	0.857406718	0.677304731	0.385876999	0.186713704	0.383955052	0.322140624	-0.384568423
ELF1	0.112497213	-0.07319015	0.856885966	0.508332263	0.815722639	0.539538781	0.352164605	0.02923767	0.295908005	0.298680596	-0.434524273
AHR	0.194391784	0.047542584	0.581726473	0.678726634	0.765380425	0.665649063	0.569459793	0.281595886	0.547874197	0.452657964	-0.125446082
JAK2	0.171603251	0.021133787	0.785874657	0.629593014	0.818121317	0.605635086	0.367421446	0.133830888	0.343632917	0.24359226	-0.246935483
IL33	0.301663566	-0.036631054	0.554102516	0.661822609	0.834336356	0.88953169	0.48577403	0.584359769	0.637988288	0.449053377	-0.309398644
ITPR1	0.145821116	-0.016542246	0.605775012	0.265790819	0.583491465	0.501827051	0.249082634	0.186780952	0.222461959	0.205676099	-0.54064623
TGFBR2	0.269439597	0.012677991	0.636856225	0.678144064	0.875771609	0.850190285	0.421855626	0.43921566	0.568551487	0.377553822	-0.268009473
IRAK1BP1	0.119729871	0.039916857	0.573533683	0.193510079	0.433624508	0.322238007	0.115429095	0.040392723	0.114142389	0.177293168	-0.34885243
MAP3K1	0.108643787	-0.026803028	0.814821015	0.57224791	0.746088159	0.450104071	0.271512196	-0.021540562	0.31018211	0.354515809	-0.306408818
LEPR	0.326161061	-0.005431286	0.5987881	0.587643389	0.823880753	0.79401835	0.408877166	0.440947278	0.536296634	0.413251739	-0.372894007
PELI2	0.298535651	-0.010192796	0.575697732	0.415712986	0.650799658	0.514717387	0.286542338	0.178858552	0.364736896	0.351088818	-0.27390601
TCF4	0.252427921	0.018247484	0.653249677	0.69549878	0.849265742	0.81259065	0.43860558	0.395150138	0.550164988	0.361836584	-0.271508216
CRIM1	0.251541969	0.01919267	0.792953641	0.554077399	0.865380993	0.717816918	0.37946526	0.225917032	0.402577792	0.328014405	-0.404163694
IFIT5	-0.15803753	-0.01214357	0.505336238	0.588061716	0.58598204	0.463224207	0.227560769	0.196184255	0.418372624	0.295424965	-0.151304632
IL17RD	-0.114362307	0.001278657	0.503803611	0.400079695	0.547084809	0.49228183	0.187613955	0.193079119	0.347398103	0.185418536	-0.204612445
IL6ST	0.229369613	-0.132304719	0.744403038	0.463910791	0.801288125	0.649975518	0.401832239	0.233380961	0.314887213	0.278475836	-0.502006744
EGFR	0.144391057	-0.010936076	0.763731576	0.452407253	0.763065654	0.449770175	0.287504734	-0.008129667	0.303796083	0.430536015	-0.328686583
KDR	0.215855989	0.025386318	0.528945682	0.433424037	0.692799019	0.684348694	0.30608838	0.308920364	0.341917226	0.207541831	-0.238191897
NEDD4	0.313412141	-0.049801204	0.700805466	0.352538005	0.700705776	0.507101756	0.303243652	0.069435141	0.133834535	0.147159206	-0.419126745
REL	0.198206119	-0.035177307	0.822298026	0.502760028	0.723694303	0.418069317	0.51067072	-0.055104525	0.221311535	0.288548657	-0.413936172
SLIT2	0.144877462	-0.008762152	0.533340724	0.45630139	0.656302918	0.673118128	0.329551805	0.322607185	0.277285847	0.096346994	-0.240837536
TNC	0.14203237	-0.008001747	0.500585791	0.590327897	0.72636976	0.723464513	0.410164802	0.452618501	0.63579269	0.530802037	-0.264221603
SERPINB9	0.152250873	-0.013979312	0.571293971	0.884235858	0.77798721	0.739737895	0.631871193	0.418061408	0.711262254	0.478245167	-0.135588699
ATF2	0.149940948	-0.019361801	0.816036745	0.260820938	0.592948898	0.271904692	0.086956932	-0.257387597	-0.04435776	0.003976484	-0.376008454
CCNT1	0.110761335	0.014959021	0.869904517	0.317185125	0.570691625	0.211021759	0.198091332	-0.348138713	-0.037331117	0.040959211	-0.348164538
REST	0.135099973	0.00957693	0.889375426	0.367284745	0.674105182	0.317926089	0.133009368	-0.257260341	0.007247313	0.06870333	-0.397157285
UCN	-0.140694099	0.097481355	-0.679885108	-0.249863096	-0.5894522	-0.378703546	-0.276702314	-0.021807635	-0.133914566	-0.1893527	0.672767707
RABEP2	0.216422269	-0.041170024	-0.674907438	-0.463879064	-0.597232582	-0.43264892	-0.351193115	-0.016907628	-0.324304502	-0.256003995	0.259620817
IRF7	-0.316322229	0.063075814	-0.529888617	0.028299044	-0.453474367	-0.335208949	-0.054459957	-0.012539829	0.078263856	-0.031519433	0.593856318
MLST8	-0.101965938	0.044048817	-0.649698388	-0.420091133	-0.725493926	-0.59057762	-0.416604469	-0.245326537	-0.27872845	-0.241670953	0.391316786
NR2F6	-0.150951724	0.040627072	-0.834388157	-0.392542318	-0.733695783	-0.481086826	-0.285871838	0.00254478	-0.165768784	-0.178705874	0.587953633
SHC2	-0.148697401	0.0254364	-0.559155251	-0.284656895	-0.447515071	-0.296855826	-0.130150008	0.032996976	-0.02982686	0.044035442	0.305167278
CORO2A	0.118178333	-0.034475042	0.559781127	-0.034901756	0.230822659	-0.073094318	-0.058564636	-0.409682229	-0.312963014	-0.126697151	-0.3435472
TRIM14	-0.125423	0.137280104	0.516137946	0.260493547	0.219710461	-0.0280631	0.004846647	-0.357369356	-0.021708955	0.0054671	-0.081982473
STAP2	-0.220769363	0.009414204	-0.697809359	-0.238355974	-0.539785523	-0.387622619	-0.226591702	0.047605148	0.013691343	0.017629952	0.384198624
NOXA1	-0.124566884	0.082767462	-0.633457364	-0.216102635	-0.547952507	-0.345581172	-0.171471633	0.057105824	-0.019072677	-0.007485678	0.69819794
TMSB10	-0.166703352	0.077386086	-0.555176296	0.080485565	-0.383916843	-0.136523432	-0.093670722	0.167441961	0.183466186	-0.079968189	0.567866862
TRIM61	0.247962392	-0.030250219	0.265173436	0.440611938	0.522914959	0.672050011	0.215576962	0.538388117	0.460689264	0.287114302	-0.140874591
PAK3	0.164673612	-0.043054977	0.381327798	0.381381654	0.673048814	0.79076918	0.395288602	0.678624974	0.554618465	0.496733884	-0.3671316
SCN5A	0.152261942	0.008154826	0.283490821	0.337433705	0.532424863	0.656701901	0.306387094	0.506926253	0.45545819	0.384401177	-0.125878084
SEMA6D	0.280260875	-0.060205109	0.443425871	0.381371777	0.651152966	0.629748261	0.278110485	0.440660855	0.504771244	0.563220002	-0.239965481
PPARGC1A	0.186192804	-0.117789553	0.29545445	0.275885663	0.596253249	0.643622462	0.352281468	0.610524866	0.504876015	0.586700118	-0.332074522
CALM1	-0.100748609	-0.08949776	0.254093485	0.315488704	0.502008703	0.543529515	0.202465918	0.451459764	0.384100064	0.285041202	-0.168039768
CAV1	0.271423307	-0.091502306	0.294656013	0.417090371	0.682390606	0.878345492	0.433397695	0.813313638	0.665800552	0.538251863	-0.319588293
NRG2	0.234939092	-0.120555991	0.193758133	0.343282765	0.564090595	0.634642685	0.3284709	0.69639774	0.683314009	0.801268742	-0.267703616
DUOX1	0.103942738	-0.088605435	0.243649176	0.337439231	0.540237745	0.479043791	0.391829179	0.489201097	0.670274025	0.89037787	-0.206551718
ADCYAP1R1	0.224741152	-0.07287027	0.328674724	0.378926291	0.550998951	0.662177836	0.36330471	0.539994705	0.42795169	0.332467669	-0.298896767
PRKCB	0.243882922	-0.070670379	0.415104681	0.64007853	0.703904047	0.818781452	0.401642024	0.661075219	0.626225234	0.42442911	-0.284519195
TINAGL1	0.20548571	0.002422523	0.156779109	0.488418745	0.572777054	0.841046971	0.481263271	0.802731769	0.716435706	0.51131371	-0.045520317
ANXA6	0.103169078	-0.042419222	0.164152579	0.554099635	0.570288882	0.820552918	0.409974625	0.852157186	0.785858702	0.527631835	-0.217458695
TRIM6	0.181358797	0.013390971	0.377655836	0.498604996	0.663931812	0.627937741	0.352033496	0.433435032	0.552687306	0.510801971	-0.256555492
TSLP	0.206307338	-0.096213213	0.179059992	0.366296859	0.528758716	0.768734941	0.382397574	0.749102517	0.567528804	0.41703824	-0.191883272
PDGFD	0.19986184	-0.014034827	0.409661743	0.422119185	0.685985495	0.723768919	0.388700419	0.488252915	0.535339168	0.479522121	-0.209006538
GJA1	0.170875514	-0.076018228	0.416724446	0.588537531	0.777084882	0.839417019	0.555310006	0.67144996	0.794637942	0.715587795	-0.293010598
FGFR2	-0.125984903	-0.0382351	0.287599689	0.380493416	0.583070833	0.537237804	0.373145545	0.493034283	0.615773774	0.763787003	-0.253907248
CD200	0.22732762	-0.046721457	0.336536473	0.611490835	0.634204819	0.771650728	0.658614233	0.585423866	0.650724721	0.403617184	-0.052050455
ILK	0.241413783	0.004651491	0.4656713	0.419283546	0.686081636	0.734504732	0.323254262	0.484577763	0.459265395	0.366633828	-0.306298922
FZD1	0.278729718	-0.024354342	0.47797255	0.312468756	0.679194532	0.594035319	0.206359074	0.342381664	0.366245816	0.412764954	-0.353026206
NRG1	0.185231496	-0.091254143	0.342783735	0.386239548	0.6039301	0.536253344	0.426229948	0.43741274	0.591453252	0.754143343	-0.246128729
KCNJ8	0.128612708	-0.004482272	0.176023707	0.5074981	0.596060873	0.849270762	0.400708988	0.835449361	0.732932423	0.512317594	-0.18187262
EDNRA	0.106351512	0.006350603	0.45039862	0.559429709	0.779943837	0.894605919	0.402296996	0.670075936	0.669342317	0.499711497	-0.339576502
FGF7	0.279310783	0.012136602	0.255031815	0.423335364	0.555082333	0.732814543	0.329431094	0.595815587	0.463700729	0.272730103	-0.182654057
ANGPTL1	0.267250231	-0.075012058	0.254186536	0.290007233	0.544479771	0.757951652	0.320263121	0.716175356	0.434830085	0.287811416	-0.356334901
SEMA3A	0.277517321	-0.080441205	0.386234514	0.437100728	0.632774376	0.737327072	0.339454503	0.556122774	0.455893291	0.323989614	-0.319293976
BDNF	0.287254561	-0.010050171	0.256389672	0.36208561	0.519115562	0.673927273	0.400540639	0.537324468	0.533746357	0.441213798	-0.093737092
FGF10	0.309799899	-0.052328217	0.481039959	0.465150918	0.739042896	0.80527832	0.380045938	0.552443949	0.522289325	0.450158898	-0.403588534
PDGFC	0.178967173	-0.039102733	0.426023773	0.570796902	0.763933911	0.84476004	0.388926973	0.653138334	0.677623271	0.543833989	-0.342143498
FGF2	0.313540819	-0.057021391	0.433243011	0.50283859	0.736574887	0.863989398	0.457720853	0.644414679	0.58006252	0.424094414	-0.320746377
NLRP14	0.17521983	-0.117831691	0.328425718	0.353393107	0.529701672	0.417821534	0.298304233	0.292567717	0.440596485	0.564244815	-0.210935246
NRP2	0.171396053	0.059263937	0.406481252	0.579635136	0.67518246	0.860463117	0.41104728	0.584782933	0.579161227	0.26433272	-0.119215833
EDNRB	0.386668082	-0.098416739	0.351570643	0.290212856	0.562086382	0.69922221	0.330416825	0.496413265	0.310650259	0.151264466	-0.256688497
FGFR1	0.220783248	-0.025252363	0.340986394	0.479391061	0.65958213	0.877333736	0.39902518	0.714495686	0.581240723	0.381111149	-0.165231562
MET	0.120880798	0.001771075	0.487965627	0.661849961	0.774376917	0.700733312	0.506402239	0.464022448	0.771084264	0.787209737	-0.217863521
TLR2	0.122227315	0.036596052	0.417344749	0.835280744	0.664264581	0.612811976	0.506976441	0.374772652	0.763096956	0.621207322	-0.054903897
SDC3	-0.117310413	0.074377044	0.373539723	0.573134985	0.634416319	0.789148984	0.333169391	0.575362975	0.636849272	0.387898539	-0.104691823
MASP1	0.214947052	-0.023513584	0.259264156	0.369329985	0.594881158	0.820395669	0.33585746	0.718914669	0.545213645	0.401258161	-0.27256917
STAT5A	0.184516679	-0.041481046	0.152083402	0.716263054	0.549475044	0.679694084	0.465963559	0.693218368	0.851345778	0.636219394	-0.030884149
MAP3K12	0.192710759	0.116899204	0.35229747	0.626584977	0.59057008	0.734478223	0.408240675	0.518669168	0.616233278	0.389034655	0.180375208
CFH	0.225012128	0.009606709	0.424507329	0.714358229	0.745802133	0.837715617	0.518530362	0.603676144	0.727152789	0.528108522	-0.124930419
GRK5	0.24865994	0.045342784	0.332037452	0.589116661	0.649521957	0.861823603	0.443061402	0.716108247	0.664180009	0.402944041	-0.154455552
IFI16	0.181853479	-0.036527506	0.450313227	0.862292668	0.765814289	0.774327536	0.568847523	0.527395047	0.843067637	0.630865215	-0.062862046
EDIL3	0.291124094	0.040485467	0.414504734	0.514070979	0.655202164	0.829237431	0.325377097	0.543273998	0.472132777	0.172043604	-0.169143166
GDF7	0.141399763	0.031357483	0.445855397	0.495406987	0.633188154	0.658231044	0.361090107	0.416294151	0.567567482	0.513286525	-0.166459589
IL18R1	0.110165077	0.011130018	0.342222922	0.656974559	0.529548875	0.504260219	0.358028941	0.296549582	0.526412676	0.35090733	0.048032058
OGN	0.221182778	-0.066408899	0.378000075	0.447161563	0.694303434	0.848476224	0.352214337	0.716693736	0.568529865	0.424232825	-0.396926171
DCN	0.236291891	-0.005987524	0.286253734	0.516577868	0.569594154	0.79894016	0.344278829	0.625897579	0.493693096	0.150296169	-0.132445632
AXL	0.105738813	0.026522934	0.419098145	0.747753835	0.76957083	0.875122263	0.502831192	0.651883713	0.817881933	0.585012666	-0.13908624
CX3CL1	0.147637308	-0.100361348	0.220213148	0.613996219	0.614043244	0.729709617	0.689288035	0.697925651	0.835022668	0.751368815	-0.157922696
BMP4	0.174216072	0.047735984	0.300596758	0.513133881	0.621164248	0.788698165	0.284684862	0.585445017	0.548065755	0.33538399	-0.094598771
NOD2	0.140257596	0.056628949	0.320843716	0.692455142	0.545479984	0.461264312	0.372661153	0.295707613	0.579186531	0.457766918	0.015929707
NFATC2	0.202272812	-0.05840176	0.399359519	0.653276444	0.552744384	0.517980792	0.545603016	0.307263028	0.560896906	0.374333934	-0.054704899
CCL28	-0.225490193	-0.063336045	0.440996483	0.503815691	0.543539484	0.417115682	0.301736288	0.2269645	0.521651286	0.536861852	-0.24989751
C7	0.210917176	-0.09001663	0.330898731	0.44832614	0.621997719	0.77693034	0.392569892	0.635537692	0.488590371	0.308440697	-0.328223881
ANGPTL2	0.170234891	0.071488694	0.348050255	0.468498247	0.532685673	0.654221212	0.324213477	0.469624913	0.567267492	0.3896241	-0.104574607
MAP3K8	0.129304691	0.039405037	0.371753783	0.653518799	0.542212369	0.563324233	0.815979865	0.368393227	0.629287473	0.489960406	0.00420568
SERPING1	0.128099715	-0.022622	0.152176373	0.693123338	0.566141729	0.805487923	0.461527427	0.767564849	0.823835121	0.495818509	-0.084865005
HLA-DOA	0.109024342	0.035289302	0.382807372	0.889673635	0.66645477	0.645858169	0.426812497	0.449239069	0.797996959	0.589571053	-0.024901184
IL6R	0.137442834	-0.058601867	0.387998684	0.389595935	0.546676328	0.38968749	0.356379814	0.179600999	0.373777016	0.417733329	-0.22933082
P2RY14	0.193430374	0.054336347	0.446751598	0.752140979	0.571847371	0.55719798	0.323396053	0.268353779	0.483821675	0.174869764	-0.053330624
PLCG2	0.21656321	0.034856513	0.43436633	0.85747521	0.674545627	0.700590937	0.45048159	0.430234593	0.679646348	0.379473732	0.018794945
AVPR1A	0.101075282	0.06286139	0.438243674	0.349463045	0.615199283	0.678288407	0.41622167	0.396985926	0.316471641	0.200477636	-0.27836722
SEMA3C	0.462075503	-0.045702829	0.383461466	0.172323909	0.500915537	0.424531816	0.209820172	0.213041488	0.103352542	0.168158333	-0.328016371
IFIT2	-0.197113168	0.090400168	0.411221017	0.668623651	0.508542916	0.422921002	0.153740239	0.162281807	0.447010516	0.212153128	0.048580165
TGFA	-0.107585241	-0.067363985	0.373981686	0.422968875	0.531528049	0.377177867	0.313439743	0.159688849	0.439255335	0.410406785	-0.25392495
SIGLEC6	0.133948253	-0.00586287	0.447610299	0.468756507	0.572191647	0.503697855	0.239463077	0.195206462	0.272064445	0.180836439	-0.181060768
TNFSF15	0.240193329	-0.035557675	0.380857173	0.471641684	0.524043715	0.374344264	0.34832286	0.150568708	0.399121697	0.428739723	-0.164848005
CFTR	0.159087222	-0.042946318	0.373106148	0.525223737	0.552748244	0.39789789	0.515670783	0.24818431	0.607879702	0.774107685	-0.211946589
TOR2A	-0.326808061	0.006638842	-0.442449579	-0.296026489	-0.585807636	-0.550960113	-0.326559533	-0.322759916	-0.29375255	-0.268598866	0.320601174
TRIM9	0.328070194	-0.022437079	0.236166686	0.338269565	0.494863067	0.705597146	0.317158071	0.599881258	0.432755113	0.258491558	-0.117029815
LGR6	0.240631147	-0.115095324	0.10648854	0.232072538	0.446580516	0.665913308	0.305693353	0.744259158	0.501715902	0.449898142	-0.178644967
CSRP1	0.24727725	-0.106970479	-0.021173024	0.2340373	0.405686106	0.688219951	0.367048219	0.867155475	0.623005326	0.54148466	-0.284474649
CNTFR	0.194598104	-0.077114436	0.073428746	0.182829314	0.354864624	0.602259279	0.21220008	0.681554598	0.383639437	0.263899123	-0.13965596
CMTM5	0.19875023	-0.0391837	-0.142728492	0.147420347	0.211485351	0.549110274	0.24714085	0.808000861	0.447126313	0.27351622	-0.052069944
PGF	0.234094766	-0.058479448	-0.09221742	0.273093304	0.245363984	0.56774018	0.26945623	0.726762796	0.499128684	0.269143504	0.038414849
NDP	0.170731936	-0.075046826	0.08222813	0.226358557	0.424133725	0.690920587	0.208468778	0.767403423	0.451471512	0.307562395	-0.277605808
NTF3	0.365991308	-0.064437718	0.089924329	0.213065713	0.399516272	0.55307314	0.444973364	0.662750845	0.549016379	0.571572008	-0.202611632
SSTR2	0.280015104	-0.050566264	0.074879659	0.378461972	0.402663796	0.677190919	0.424943949	0.730646049	0.562761758	0.341304843	-0.06824892
MPO	0.190722271	-0.038620237	0.087700358	0.423311215	0.389907064	0.585910286	0.33367904	0.660853977	0.53683718	0.327072737	-0.124626704
EDN3	0.14514229	-0.140871654	0.099765395	0.149771038	0.378346307	0.5129622	0.170773255	0.604723604	0.405300904	0.429991933	-0.285954104
GAS6	0.162166815	0.02697141	-0.054703644	0.488152228	0.410369427	0.748689054	0.362269225	0.842745198	0.779581386	0.512982764	0.117030614
DES	0.207771563	-0.091221491	-0.106690517	0.212274786	0.32164252	0.649154701	0.341870155	0.877944923	0.609990181	0.484508513	-0.220114633
PTGER3	0.335037492	0.032926637	0.301640398	0.311727681	0.483231688	0.612147555	0.266069469	0.419442044	0.330990626	0.145947812	-0.259126491
TPM2	0.145177051	-0.062102194	-0.243410298	0.194397331	0.217684792	0.606932131	0.29775993	0.913317162	0.617093202	0.444932491	-0.090115434
WNT2B	0.124349946	0.013653184	0.285438101	0.376838299	0.483522897	0.653205934	0.245887404	0.485857325	0.398768976	0.178165757	-0.072846838
JAM3	0.355854053	-0.111913062	0.022634091	0.26242526	0.423408314	0.65070189	0.297852394	0.731167879	0.456113657	0.316921571	-0.18672524
PTGDS	0.170675368	-0.078477942	-0.049547839	0.355102298	0.352305062	0.599959231	0.311462138	0.785799801	0.650176225	0.529340151	-0.184169638
NFATC4	0.296158928	-0.004947108	-0.06931687	0.396448892	0.370276615	0.690920498	0.440685664	0.838645754	0.712409735	0.542222541	0.066379156
TGFB3	0.138342401	-0.050372438	0.139543537	0.272335882	0.442023286	0.570551059	0.297974998	0.555112535	0.474724524	0.421597667	-0.169752194
NGFR	0.148634709	-0.051336608	0.093514242	0.424351103	0.459073015	0.549862467	0.422410415	0.600750431	0.727425528	0.7056936	-0.083735042
PROCR	0.19983565	-0.01066232	0.144137102	0.442833112	0.394469853	0.522679134	0.279690523	0.485731254	0.580383601	0.370507813	0.018381095
BDKRB2	0.199199273	-0.019170677	0.218480035	0.517245595	0.485047578	0.594873911	0.814263438	0.497621344	0.611103866	0.480619545	-0.045039935
NPR1	0.23580177	0.015998408	0.055485833	0.389488338	0.3918952	0.631719529	0.357553077	0.597202927	0.530181925	0.290131958	0.057723948
TRAF5	-0.108551489	0.09841697	0.292984313	0.64166358	0.492149133	0.559668031	0.318619086	0.394698475	0.583342161	0.335513024	0.180808965
IGF2	0.390980543	0.039184844	0.124627263	0.373708759	0.414542447	0.697323717	0.280409221	0.634955328	0.437046746	0.122052205	-0.035152658
NLRP1	0.144220317	0.041086404	0.085359146	0.659963333	0.495503655	0.752065099	0.44346012	0.760367143	0.805640919	0.523609319	0.148056881
PTH1R	0.193958839	-0.032584769	-0.171438745	0.283541929	0.255593452	0.636545725	0.270921626	0.831501737	0.57034805	0.33368027	0.026284942
RARRES2	0.119710963	-0.024673838	-0.290202416	0.362884792	0.21114417	0.614803127	0.323270723	0.912377177	0.727605259	0.475934537	0.083848918
CCL21	0.133529974	0.060193146	0.043135724	0.51124383	0.328660056	0.514864261	0.271178427	0.552002754	0.635920744	0.36793681	0.000111548
CCL14	0.238326318	-0.006096985	-0.066500544	0.33542969	0.288685336	0.524610693	0.299692417	0.623243466	0.499054617	0.298139118	-0.033893312
IL1R2	0.220866078	-0.021905044	0.080672751	0.490436373	0.37478584	0.493994451	0.433438558	0.506904164	0.619352358	0.480309983	0.071243859
GDF10	0.313435509	-0.081397733	0.012832317	0.123785441	0.252440893	0.478084955	0.176911013	0.606431066	0.295576334	0.167057636	-0.123916249
SLC22A17	0.136190015	-0.129153768	-0.048783882	0.098213868	0.314650028	0.451824996	0.220867996	0.659059625	0.508288435	0.607128489	-0.235298758
S100B	0.113953265	0.001843417	-0.131480295	0.309877562	0.194829996	0.427183731	0.312869127	0.646653845	0.550846299	0.387775537	0.051308286
USP2	0.15783099	-0.036395844	0.048413121	0.258886206	0.308789872	0.490942668	0.515376152	0.595986492	0.450827482	0.317306473	-0.057703039
SEMA3B	0.107088579	0.055131425	-0.310826297	0.185349328	0.078453899	0.402585769	0.242847002	0.677500155	0.496220033	0.371493422	0.383330657
WNT3A	0.17743765	-0.093454448	0.018288428	0.257355024	0.352391848	0.359439188	0.305722085	0.526744794	0.670109212	0.877168463	-0.113917267
PYCARD	-0.18143056	0.02696475	-0.225984627	0.438560151	0.141885741	0.32867885	0.250444768	0.601272687	0.776376046	0.653933185	0.115919257
LCN6	0.306815663	-0.049548804	-0.234301053	0.163212729	0.117122361	0.405416568	0.291018547	0.644435815	0.411598752	0.249778585	0.058021472
IL17B	0.122616773	0.040612565	-0.389874809	0.133717637	-0.004646944	0.338477438	0.199528148	0.712946854	0.539468649	0.395406213	0.172043813
ELANE	0.193289162	-0.047162331	-0.187699125	0.199689161	0.168853232	0.476359197	0.251642184	0.72731811	0.474476054	0.338837044	-0.009367319
VAV2	-0.16851037	0.157670764	0.169355103	-0.018731291	-0.115114527	-0.264687682	-0.181559132	-0.517500197	-0.302086609	-0.290802411	0.314398171
PPP3CA	-0.157155048	0.104271132	0.320379261	-0.179438934	0.003103904	-0.223880313	-0.16657615	-0.511211154	-0.434703163	-0.329003247	-0.215247676
PTGS2	0.167513323	-0.139426681	0.383377434	0.324340398	0.45484867	0.356925461	0.678054791	0.193873475	0.379613001	0.45070322	-0.311558684
IL1RL1	0.26215349	-0.045394623	0.194855147	0.300541667	0.354336801	0.424052509	0.572890934	0.301414128	0.296879251	0.187020273	-0.076903115
TNFRSF10D	0.175648643	-0.178646635	0.246274546	0.296448633	0.446099738	0.442828828	0.618786083	0.399027162	0.471464758	0.509113982	-0.273930985
IL1RN	-0.134463551	-0.102041328	0.210825227	0.494640052	0.369865686	0.332277914	0.633507348	0.248907905	0.527932808	0.466276756	0.051149363
IL20	0.145466001	-0.081485235	0.134472035	0.26693011	0.225520072	0.204025695	0.653856999	0.143119679	0.326842468	0.34349811	-0.007582854
BMP2	-0.102677223	0.056832685	0.345371358	0.408835442	0.437097843	0.394896275	0.501891222	0.213992177	0.456124592	0.43120724	-0.092359658
NR4A3	0.262772361	-0.073340675	0.214460923	0.259582962	0.316177199	0.354995753	0.834605079	0.279505307	0.296870649	0.237376419	-0.163364413
S100A8	0.130532546	-0.102135579	0.034105593	0.384127609	0.259486981	0.293746972	0.513458771	0.331395619	0.446407858	0.388005112	-0.108837195
DUSP1	0.182177542	-0.044220189	0.291556155	0.276863554	0.384674902	0.389284473	0.672275505	0.311622342	0.339498856	0.3376083	-0.326835983
DKK1	0.166209395	-0.027308283	0.17387348	0.435201479	0.415558655	0.456196733	0.643669627	0.352737317	0.580637363	0.550544478	0.031707581
ATF3	0.197014491	-0.138310326	0.176447372	0.245138159	0.255469195	0.247750955	0.85292784	0.20365829	0.274778294	0.253128326	-0.13754258
CSF3	0.21355654	-0.062979008	-0.009672699	0.162559022	0.143921617	0.26960882	0.686889896	0.349737719	0.286798539	0.227972447	-0.037585277
SOCS3	0.275318286	-0.121251326	0.20039753	0.434473969	0.400266185	0.485147512	0.906541468	0.429827253	0.501068498	0.37691281	-0.150018171
FOS	0.243221079	-0.104925013	0.251469352	0.268173821	0.340881	0.329468391	0.773570511	0.269403419	0.307971855	0.313516589	-0.269331041
EDN2	0.223914836	-0.089879885	0.080284731	0.310490161	0.236299406	0.212196929	0.539312111	0.189266606	0.44203063	0.487062253	0.065765466
EDN1	0.236294358	-0.075366641	0.305255759	0.430126637	0.447084818	0.359288462	0.607773336	0.206557935	0.474264945	0.464828576	-0.074665215
HBEGF	0.363915351	-0.093137769	0.088500223	0.229028803	0.295800292	0.352313328	0.814966864	0.340939496	0.309047048	0.295306966	-0.121531106
SELE	0.277133461	-0.096247484	0.249252408	0.348579315	0.393808593	0.448059731	0.839101717	0.342899875	0.357225461	0.265818523	-0.17246582
EGR1	0.2535682	-0.135722361	0.27874497	0.298205111	0.381801489	0.369070021	0.809182282	0.26430134	0.296486796	0.279428003	-0.25639333
IL1B	0.100875462	-0.066826003	0.306384398	0.518460767	0.438289001	0.386731997	0.797826416	0.240532864	0.47303179	0.432024938	-0.085036142
AREG	0.221235209	-0.054335115	0.145561482	0.316705796	0.320434945	0.337839724	0.8236472	0.290483011	0.402862535	0.393580618	-0.077629534
IL6	0.270035397	-0.047242119	0.119743748	0.292268683	0.263219636	0.36324318	0.861892787	0.331795753	0.343850774	0.235495497	-0.062584343
CXCL2	0.146271837	-0.07690404	0.16858526	0.42719292	0.338011673	0.31201358	0.773991873	0.289594085	0.500304745	0.560846088	-0.103015014
SERPINA3	0.217213358	-0.089023595	0.14771807	0.262579877	0.211589703	0.131345201	0.534865413	0.073739818	0.252078281	0.312460461	-0.154901647
BIRC5	-0.169555589	0.198762531	-0.158354312	0.079736063	-0.294702087	-0.281227464	-0.213359864	-0.340747717	-0.127008544	-0.274413229	0.606307794
PLK1	-0.17697947	0.224677821	0.066900322	0.218322432	-0.091957219	-0.166406374	-0.156131039	-0.353306777	-0.054925042	-0.186164732	0.561895656
AMH	-0.294112912	0.147234872	-0.180475756	0.06371667	-0.230086789	-0.172802527	-0.15474111	-0.147914452	-0.026297047	-0.139753403	0.671574116
YJEFN3	-0.175474072	0.139230023	-0.352279304	-0.034104004	-0.309641025	-0.193743283	-0.096292603	0.008874653	0.021333442	0.021429215	0.713740817
VGF	-0.11266192	0.126505849	-0.337017365	0.01684327	-0.249434028	-0.060661164	-0.035889631	0.085274775	0.062217057	-0.080761046	0.612435093
WDR62	-0.167963068	0.144362789	-0.078063833	0.11228243	-0.162192506	-0.132699041	-0.114942405	-0.142188802	-0.068466374	-0.234988988	0.515875441
E2F1	-0.161467439	0.168099611	-0.228219172	0.011493561	-0.310570206	-0.261881283	-0.235133726	-0.239162726	-0.104904808	-0.228291984	0.629559177
TNFRSF18	-0.156519298	0.093481548	-0.408363954	0.208086055	-0.290832576	-0.124002792	-0.004167412	0.125192328	0.308137548	0.145717172	0.555686406
INHA	-0.11413136	0.085059273	-0.363601024	-0.078537272	-0.321582914	-0.178287128	-0.179456162	-0.000417872	-0.020790625	-0.047700965	0.667028414
FGF17	-0.102264691	0.05032056	-0.281159793	0.058941086	-0.118317739	-0.03073174	0.045330706	0.166592463	0.23748316	0.295251071	0.567195583
GPSM1	-0.08853426	0.179086574	-0.255805456	-0.139172836	-0.359588162	-0.183863971	-0.164549115	-0.107395045	-0.14974425	-0.213629367	0.513367573
PDIA2	0.016010654	0.165939278	-0.254006812	-0.05041159	-0.292026082	-0.213384174	-0.168082543	-0.136893019	-0.07222742	-0.133907247	0.560594359
PACSIN1	-0.028246581	0.145827917	-0.093943773	0.057669196	-0.129936822	-0.145729076	-0.153711884	-0.138803028	-0.056185873	-0.111972236	0.562355863
WFIKKN1	-0.067559278	0.150600623	-0.195615845	-0.037906543	-0.19485848	-0.155025599	-0.152069118	-0.051316907	-0.030632634	-0.014282316	0.505357446
MC1R	-0.087826584	0.124505623	-0.216634653	0.113360537	-0.100254599	-0.045394269	0.032448278	0.049144952	0.131489277	0.117337724	0.640924538
CHP2	0.055160893	-0.114960318	0.109516405	0.218070887	0.378411281	0.325479742	0.319781036	0.409786714	0.571602382	0.833335021	-0.176764981
S100A14	-0.029475548	-0.104174281	-0.009263412	0.350677417	0.353670627	0.388623905	0.401544593	0.559701177	0.752157397	0.918773436	-0.068510922
WFDC2	0.025911854	-0.125108753	-0.05229423	0.321341689	0.327149876	0.423014462	0.415631102	0.63251243	0.725095746	0.841392506	-0.20078693
LGALS3	0.052146546	-0.111520957	0.085315968	0.364881003	0.408136932	0.471736159	0.379646608	0.543917152	0.590874332	0.545563061	-0.157768958
TP63	0.055792138	-0.111087892	0.370663821	0.409686502	0.640399158	0.520177107	0.378844925	0.439200387	0.67094415	0.895522665	-0.314511875
DEFB1	-0.050372814	-0.108990874	-0.09503295	0.286500864	0.234363103	0.280143158	0.356285587	0.449504137	0.664278944	0.781762822	-0.00207768
OLFM4	0.130513754	-0.119373639	0.195551256	0.385951015	0.43825469	0.33849439	0.410850816	0.311951418	0.602233487	0.830606672	-0.214443734
LCN2	-0.026376947	-0.155987923	0.026822091	0.335898307	0.279991763	0.244787746	0.389439625	0.334452554	0.532160275	0.66123621	-0.153990032
