# Supplementary material for: Immune-related biomarker risk score predicts prognosis in prostate cancer
Source: Aging (Albany NY). 2020 Nov 10;12(22):22776–93. doi: 10.18632/aging.103921 (PMC7746334; doi:10.18632/aging.103921)
Supplement: Supplementary Table 4 [file aging-12-103921-s004..txt]

Supplementary Table 4. Results of GSEA enrichment analysis for the high and low risk score groups.
ID	Description	setSize	enrichmentScore	NES	pvalue	p.adjust	qvalues	rank	leading_edge	core_enrichment
BURTON_ADIPOGENESIS_PEAK_AT_24HR	BURTON_ADIPOGENESIS_PEAK_AT_24HR	21	-0.531787584	-2.366403395	0.001851852	0.017403694	0.012628258	648	tags=100%, list=48%, signal=53%	9055/7153/183/10112/79077/3833/891/983/3838/790/11065/699/890/9833/6590/51203/3161/9232/7083/29127
CROONQUIST_NRAS_SIGNALING_DN	CROONQUIST_NRAS_SIGNALING_DN	21	-0.554533371	-2.467619949	0.001851852	0.017403694	0.012628258	459	tags=81%, list=34%, signal=54%	10615/891/983/11065/1033/4171/890/11130/9133/701/2305/4605/9232/4288/7083/22904/22974
GINESTIER_BREAST_CANCER_ZNF217_AMPLIFIED_DN	GINESTIER_BREAST_CANCER_ZNF217_AMPLIFIED_DN	19	-0.533202034	-2.263838195	0.001869159	0.017403694	0.012628258	247	tags=63%, list=18%, signal=52%	1104/7841/6597/23108/375790/2280/9725/811/11135/56882/11273/22904
REACTOME_MITOTIC_G2_G2_M_PHASES	REACTOME_MITOTIC_G2_G2_M_PHASES	19	-0.540832522	-2.296235278	0.001869159	0.017403694	0.012628258	440	tags=79%, list=32%, signal=54%	891/983/5708/890/1063/5709/5688/4957/9133/84790/3161/2305/4605/10197/22974
REACTOME_MITOTIC_METAPHASE_AND_ANAPHASE	REACTOME_MITOTIC_METAPHASE_AND_ANAPHASE	19	-0.575055642	-2.441537812	0.001869159	0.017403694	0.012628258	392	tags=79%, list=29%, signal=57%	11065/55920/699/5708/1063/5709/11130/5688/84790/701/113130/9232/332/10197/4001
SANSOM_APC_TARGETS_REQUIRE_MYC	SANSOM_APC_TARGETS_REQUIRE_MYC	19	-0.610150107	-2.59053985	0.001869159	0.017403694	0.012628258	487	tags=95%, list=36%, signal=62%	26472/10535/790/10221/55920/1802/6472/9136/8914/4609/1019/701/6659/347734/7083/23218/9448/84823
TIEN_INTESTINE_PROBIOTICS_24HR_DN	TIEN_INTESTINE_PROBIOTICS_24HR_DN	19	-0.575488753	-2.443376692	0.001869159	0.017403694	0.012628258	415	tags=79%, list=31%, signal=56%	9601/5792/2050/64746/10130/6303/10525/811/7873/23231/3312/375056/182/1999/7184
WELCSH_BRCA1_TARGETS_DN	WELCSH_BRCA1_TARGETS_DN	19	-0.633613932	-2.690161197	0.001869159	0.017403694	0.012628258	272	tags=79%, list=20%, signal=64%	4171/8943/23513/3069/1104/7841/6597/4609/328/1019/2194/7873/6659/7184/84823
DITTMER_PTHLH_TARGETS_UP	DITTMER_PTHLH_TARGETS_UP	14	-0.552942165	-2.103722387	0.001886792	0.017403694	0.012628258	427	tags=79%, list=31%, signal=54%	983/4082/11065/2195/6397/27347/64866/1362/51170/182/308
FARMER_BREAST_CANCER_CLUSTER_2	FARMER_BREAST_CANCER_CLUSTER_2	14	-0.55889983	-2.126388907	0.001886792	0.017403694	0.012628258	353	tags=71%, list=26%, signal=53%	699/890/5591/9833/24137/9133/51203/701/9232/22974
MATTIOLI_MGUS_VS_PCL	MATTIOLI_MGUS_VS_PCL	14	-0.585567108	-2.227847166	0.001886792	0.017403694	0.012628258	329	tags=79%, list=24%, signal=60%	790/4171/8943/9136/6597/8607/51203/2023/23225/142/7203
KEGG_LYSOSOME	KEGG_LYSOSOME	13	-0.630204393	-2.316936958	0.001890359	0.017403694	0.012628258	272	tags=69%, list=20%, signal=56%	8943/79158/58511/10053/4125/7805/20/2548/2720
RHODES_UNDIFFERENTIATED_CANCER	RHODES_UNDIFFERENTIATED_CANCER	17	-0.596539137	-2.420229369	0.001897533	0.017403694	0.012628258	440	tags=88%, list=32%, signal=60%	891/983/3838/11065/1033/6890/5708/4171/890/9833/9787/2305/4605/3608/332
SANSOM_APC_MYC_TARGETS	SANSOM_APC_MYC_TARGETS	17	-0.599250459	-2.431229519	0.001897533	0.017403694	0.012628258	312	tags=71%, list=23%, signal=55%	1802/6472/9136/43/4609/2305/3481/6659/347734/23218/9949/84823
ZHAN_MULTIPLE_MYELOMA_PR_UP	ZHAN_MULTIPLE_MYELOMA_PR_UP	17	-0.570549332	-2.314785676	0.001897533	0.017403694	0.012628258	169	tags=82%, list=12%, signal=73%	29089/891/983/3838/11065/9133/51203/9787/701/2305/332/6241/29127/22974
BOYAULT_LIVER_CANCER_SUBCLASS_G1_UP	BOYAULT_LIVER_CANCER_SUBCLASS_G1_UP	18	-0.569299497	-2.338497084	0.001904762	0.017403694	0.012628258	384	tags=78%, list=28%, signal=57%	2050/6692/1366/776/4320/6721/23097/8612/50650/9725/1501/399664/3481/9448
REACTOME_INTERLEUKIN_4_AND_INTERLEUKIN_13_SIGNALING	REACTOME_INTERLEUKIN_4_AND_INTERLEUKIN_13_SIGNALING	12	-0.636188065	-2.272962359	0.001904762	0.017403694	0.012628258	215	tags=67%, list=16%, signal=57%	4609/3561/3383/3312/332/4318/4582/7184
FERREIRA_EWINGS_SARCOMA_UNSTABLE_VS_STABLE_UP	FERREIRA_EWINGS_SARCOMA_UNSTABLE_VS_STABLE_UP	23	-0.466330248	-2.132688588	0.001919386	0.017403694	0.012628258	482	tags=74%, list=35%, signal=49%	55355/29089/891/85403/3838/1033/890/1063/9833/11130/4957/51203/9787/1719/90355/4001/22974
HOLLMANN_APOPTOSIS_VIA_CD40_UP	HOLLMANN_APOPTOSIS_VIA_CD40_UP	23	-0.469306412	-2.14629961	0.001919386	0.017403694	0.012628258	422	tags=70%, list=31%, signal=49%	51599/79666/256987/1033/50855/8914/10095/293/5597/51203/84790/3065/23218/142/9448/79022
KANG_DOXORUBICIN_RESISTANCE_UP	KANG_DOXORUBICIN_RESISTANCE_UP	23	-0.518286043	-2.370300305	0.001919386	0.017403694	0.012628258	482	tags=78%, list=35%, signal=51%	55355/55143/983/1033/699/55723/11130/24137/51203/3161/701/2305/332/4288/7083/6241/4001/22974
PUJANA_XPRSS_INT_NETWORK	PUJANA_XPRSS_INT_NETWORK	23	-0.510861423	-2.336344967	0.001919386	0.017403694	0.012628258	677	tags=100%, list=50%, signal=51%	991/23200/4068/7153/7150/6929/3833/983/790/11065/4171/890/5591/8914/11130/3161/2305/1719/4605/1786/4288/4001
REACTOME_CELL_CYCLE_CHECKPOINTS	REACTOME_CELL_CYCLE_CHECKPOINTS	23	-0.486608236	-2.225426803	0.001919386	0.017403694	0.012628258	529	tags=83%, list=39%, signal=51%	8318/1029/55143/891/983/11065/55920/699/5708/4171/890/1063/5709/11130/5688/9133/701/332/10197
GAVIN_FOXP3_TARGETS_CLUSTER_P6	GAVIN_FOXP3_TARGETS_CLUSTER_P6	22	-0.534193141	-2.385620483	0.001926782	0.017403694	0.012628258	483	tags=82%, list=36%, signal=54%	4953/55143/10615/891/983/699/890/1063/9133/51203/3161/701/3383/113130/332/7083/6241/22974
MORI_LARGE_PRE_BII_LYMPHOCYTE_UP	MORI_LARGE_PRE_BII_LYMPHOCYTE_UP	22	-0.486730719	-2.173660956	0.001926782	0.017403694	0.012628258	482	tags=77%, list=35%, signal=51%	55355/891/983/3838/1033/4171/890/55723/9833/6597/9133/4605/113130/4288/6241/4001/29127
RHODES_CANCER_META_SIGNATURE	RHODES_CANCER_META_SIGNATURE	22	-0.523970131	-2.33996617	0.001926782	0.017403694	0.012628258	427	tags=73%, list=31%, signal=51%	983/3838/1033/9618/1397/6597/7264/7873/3065/9276/6659/3608/4318/22948/7184/22974
SHEPARD_CRUSH_AND_BURN_MUTANT_UP	SHEPARD_CRUSH_AND_BURN_MUTANT_UP	22	-0.459538569	-2.052225198	0.001926782	0.017403694	0.012628258	262	tags=64%, list=19%, signal=52%	5292/255488/84154/9136/6303/581/1364/10053/7873/65083/3481/25996/4318/3280
VANTVEER_BREAST_CANCER_METASTASIS_DN	VANTVEER_BREAST_CANCER_METASTASIS_DN	25	-0.565465869	-2.650695531	0.001930502	0.017403694	0.012628258	369	tags=72%, list=27%, signal=53%	8560/699/5708/1063/51560/9833/283316/9133/51203/9787/332/4318/7083/6241/1894/55605/169714/79888
LIU_PROSTATE_CANCER_DN	LIU_PROSTATE_CANCER_DN	146	0.617439601	5.048363207	0.001937984	0.017403694	0.012628258	571	tags=97%, list=42%, signal=63%	572558/477/1805/1410/5239/7169/4638/4681/2273/91624/1831/64093/399474/8572/6840/10602/59353/51285/1073/26353/166336/858/4211/59/10979/53826/8309/3239/80022/10335/2947/171024/1465/25840/11030/3400/80760/157869/100820829/122786/145270/5166/6451/1288/7205/93649/1674/7049/91851/10278/10398/3672/3764/1809/5334/1191/72/80206/7043/6876/100505806/30846/9068/4684/894/1756/113146/2824/56898/5179/10580/8428…
PUJANA_ATM_PCC_NETWORK	PUJANA_ATM_PCC_NETWORK	87	-0.318549362	-2.242363163	0.001941748	0.017403694	0.012628258	736	tags=83%, list=54%, signal=41%	23250/272/5935/5880/963/6772/5230/4173/9358/3939/114908/991/9188/23200/4068/7153/7150/3624/6001/3099/6929/11151/6469/3833/4953/1311/397/3568/1300/6688/983/1729/790/54440/11065/6890/5341/4171/1374/51096/192683/890/5591/1802/223117/5709/6472/3918/8914/1104/11130/10095/4609/328/581/3561/8607/3161/23225/2305/1719/3065/4605/3312/1786/3608/4288/7805/23218/9949/142/4001
GRAHAM_NORMAL_QUIESCENT_VS_NORMAL_DIVIDING_DN	GRAHAM_NORMAL_QUIESCENT_VS_NORMAL_DIVIDING_DN	26	-0.460748504	-2.185358941	0.001945525	0.017403694	0.012628258	455	tags=92%, list=34%, signal=63%	4173/51053/991/9055/7153/8318/10535/983/1033/699/4171/890/9833/11130/9133/51203/9787/701/1719/332/7083/6241/9949/29127
LIAO_METASTASIS	LIAO_METASTASIS	75	-0.287227432	-1.93850457	0.001945525	0.017403694	0.012628258	376	tags=48%, list=28%, signal=37%	2539/6692/51604/55920/399909/79794/192683/115908/4320/125950/147015/23513/57655/10072/10525/375790/81831/27347/84918/7264/701/1501/2305/8829/3065/4605/6659/332/57221/127281/9949/80228/55342/1894/9448/11273
LIU_PROSTATE_CANCER_UP	LIU_PROSTATE_CANCER_UP	26	-0.451201201	-2.140075489	0.001945525	0.017403694	0.012628258	758	tags=100%, list=56%, signal=45%	389432/94241/6662/9073/4059/128434/84899/27075/5909/51809/26472/4646/10221/4831/2982/5831/957/5530/811/3223/6659/57630/347734/57600/4072
SETLUR_PROSTATE_CANCER_TMPRSS2_ERG_FUSION_UP	SETLUR_PROSTATE_CANCER_TMPRSS2_ERG_FUSION_UP	26	-0.469219219	-2.225536074	0.001945525	0.017403694	0.012628258	734	tags=100%, list=54%, signal=47%	1627/7941/5796/3781/10656/6001/7088/2078/397/7358/4646/5754/1889/5226/776/9411/2690/100506658/8618/9766/3065/4217/9053/1298/5192
VECCHI_GASTRIC_CANCER_EARLY_UP	VECCHI_GASTRIC_CANCER_EARLY_UP	75	-0.47664843	-3.216911255	0.001945525	0.017403694	0.012628258	353	tags=60%, list=26%, signal=47%	699/1366/4171/4316/890/1063/139886/3918/23513/9833/11130/120224/6597/5688/30850/10072/6648/24137/9133/51203/9787/2023/3161/2896/701/2305/3223/51155/1719/5266/4605/113130/9232/3312/332/1116/4288/3728/7083/6241/286077/1894/29127/22974/7203
VILLANUEVA_LIVER_CANCER_KRT19_UP	VILLANUEVA_LIVER_CANCER_KRT19_UP	24	-0.534968922	-2.477626313	0.001945525	0.017403694	0.012628258	265	tags=67%, list=20%, signal=55%	699/79794/147015/79158/9833/11130/24137/9787/1501/9232/6659/4288/55342/1894/4001/22974
CHIANG_LIVER_CANCER_SUBCLASS_CTNNB1_UP	CHIANG_LIVER_CANCER_SUBCLASS_CTNNB1_UP	31	0.432276891	2.202558257	0.001949318	0.017403694	0.012628258	586	tags=84%, list=43%, signal=49%	9506/54097/88/10486/6926/5166/3764/127733/23676/2946/316/1021/8436/3131/9429/4311/55273/55504/10090/84457/5947/6591/6716/9886/8404/51181
YAUCH_HEDGEHOG_SIGNALING_PARACRINE_DN	YAUCH_HEDGEHOG_SIGNALING_PARACRINE_DN	31	0.438561302	2.234578898	0.001949318	0.017403694	0.012628258	537	tags=77%, list=40%, signal=48%	1158/4604/88/5837/3400/157869/23500/7125/6450/2138/1160/7136/10345/845/58/6013/6262/10290/9172/9499/10324/4632/29895/4703
FISCHER_DREAM_TARGETS	FISCHER_DREAM_TARGETS	84	-0.456547123	-3.174926207	0.001953125	0.017403694	0.012628258	505	tags=73%, list=37%, signal=49%	3833/10460/55355/26354/55143/10615/10535/29089/891/983/3838/4082/790/11065/1033/5292/699/55157/4171/890/6397/1063/5591/6472/55723/9136/8914/1104/9833/11130/9653/4609/4957/1019/24137/9133/51203/9787/84790/3161/701/2305/51155/1719/4605/113130/9232/3312/1786/332/4288/7083/6241/22948/284098/90355/1894/4001/29127/9410/22974
NUYTTEN_NIPP1_TARGETS_DN	NUYTTEN_NIPP1_TARGETS_DN	101	-0.282150889	-2.055614903	0.001953125	0.017403694	0.012628258	621	tags=68%, list=46%, signal=40%	2591/23200/8507/780/4192/2706/57186/6001/9619/58526/55884/128434/84899/6929/10112/79077/54842/51809/266977/51727/1280/7358/8099/51599/79666/4642/9919/3169/6692/285368/55920/1374/6397/115908/6558/55331/2149/57580/56951/3915/6590/120224/10481/114990/8754/24137/27347/5597/3775/3161/23225/80727/2305/399664/51804/4288/3728/347734/146223/9500/6241/9949/80228/1999/1894/9448/4001/4072/79022
BENPORATH_CYCLING_GENES	BENPORATH_CYCLING_GENES	81	-0.312613811	-2.146708189	0.001956947	0.017403694	0.012628258	505	tags=59%, list=37%, signal=40%	3833/10460/54972/55355/397/55143/10615/721/29089/891/3838/51334/3642/11065/1033/699/4171/890/1063/55723/8943/9833/11130/4957/9265/2280/9133/51203/9787/5530/3161/701/2305/51155/1719/9232/3312/3608/332/4288/51170/11135/55790/6241/1894/4001/4582/22974
BERENJENO_TRANSFORMED_BY_RHOA_UP	BERENJENO_TRANSFORMED_BY_RHOA_UP	79	-0.303308376	-2.065880433	0.001956947	0.017403694	0.012628258	677	tags=78%, list=50%, signal=42%	4173/51053/3939/991/4751/10276/9188/9055/7153/6696/7965/3624/3099/133/10112/8318/79077/3833/10460/26472/4953/55143/10535/29089/891/983/3838/1729/2539/699/4171/51096/890/5819/55723/84154/3918/8914/1104/221061/5688/4609/581/6648/24137/5597/51203/9787/2305/1719/4605/3481/113130/9232/1786/332/4288/7083/1894/29127/9410/7203
CASORELLI_ACUTE_PROMYELOCYTIC_LEUKEMIA_DN	CASORELLI_ACUTE_PROMYELOCYTIC_LEUKEMIA_DN	85	-0.290428967	-2.026385939	0.001956947	0.017403694	0.012628258	333	tags=41%, list=25%, signal=33%	5226/4171/890/1063/2739/6472/9136/8914/10130/9833/11130/221061/581/24137/9133/51203/9787/2023/3161/701/2305/1719/55041/332/9053/4288/7083/7805/6241/22948/4582/79022/9410/22875/84823
FISCHER_G2_M_CELL_CYCLE	FISCHER_G2_M_CELL_CYCLE	42	-0.424108425	-2.336302354	0.001956947	0.017403694	0.012628258	648	tags=88%, list=48%, signal=48%	991/4751/10276/9055/7153/10112/27242/3833/10460/7127/55355/55143/10615/891/983/3838/11065/699/890/1063/3915/28234/9833/9133/51203/3161/701/2305/51155/9232/332/51804/4288/1894/29127/7403/22974
KUNINGER_IGF1_VS_PDGFB_TARGETS_UP	KUNINGER_IGF1_VS_PDGFB_TARGETS_UP	33	0.55272375	2.89380993	0.001956947	0.017403694	0.012628258	576	tags=97%, list=42%, signal=57%	70/7169/11155/6525/5837/6442/6345/23500/1339/25849/4684/23676/58/6445/7168/255743/7138/8436/9172/10468/4621/115290/4608/7135/10324/3316/26548/4632/493/442721/7134/7140
LOPEZ_MBD_TARGETS	LOPEZ_MBD_TARGETS	85	-0.278159883	-1.940781879	0.001956947	0.017403694	0.012628258	215	tags=31%, list=16%, signal=27%	4609/8612/328/8607/4069/9133/4502/5530/2023/220002/1719/4605/9276/9232/3312/3608/332/11135/10197/23326/6241/22948/1824/308/56905/7203
REACTOME_INNATE_IMMUNE_SYSTEM	REACTOME_INNATE_IMMUNE_SYSTEM	89	-0.285659128	-2.013364124	0.001956947	0.017403694	0.012628258	401	tags=46%, list=30%, signal=35%	327/1729/1650/920/6280/8560/5284/4831/5708/81567/5795/5591/10576/5709/714/7706/6590/10095/5688/4069/1536/9725/5530/2896/4125/5266/3312/6947/3608/1116/3728/720/10197/4318/23218/4582/2548/7184/22875/2720/79888
PATIL_LIVER_CANCER	PATIL_LIVER_CANCER	86	-0.397326593	-2.782940903	0.001960784	0.017403694	0.012628258	724	tags=91%, list=53%, signal=45%	23381/5347/5935/79682/5230/57190/100133941/10765/4173/4854/51053/991/4751/6317/10537/7153/6696/8985/58526/9703/1871/65010/8318/1836/9820/2224/47/55355/51621/55143/29089/23542/983/3838/79666/5792/11065/1650/1033/55920/4831/699/64746/26470/890/1063/5591/55723/57446/11130/120224/57655/375790/1019/4069/51203/9787/3161/811/80727/2896/2305/1362/1719/4605/113130/9232/3608/7083/6241/22948/56882/57674/286…
RODRIGUES_THYROID_CARCINOMA_ANAPLASTIC_DN	RODRIGUES_THYROID_CARCINOMA_ANAPLASTIC_DN	66	0.326700791	2.129752468	0.001960784	0.017403694	0.012628258	420	tags=58%, list=31%, signal=42%	563/2252/2273/858/59/2947/3977/171024/23492/1465/152007/256691/11030/23428/157869/29091/6926/6451/2941/100127983/3672/7881/25849/801/283120/140458/2824/56898/51435/23266/9737/7145/439921/1910/25960/83699/4494/7033
CHARAFE_BREAST_CANCER_LUMINAL_VS_MESENCHYMAL_UP	CHARAFE_BREAST_CANCER_LUMINAL_VS_MESENCHYMAL_UP	65	-0.312034232	-2.003962282	0.001968504	0.017403694	0.012628258	422	tags=57%, list=31%, signal=41%	51599/11094/79666/4642/4646/3169/9618/26996/6692/255488/147798/1366/5097/776/100506658/57580/1397/147015/120224/54020/5652/1364/10053/9766/5863/1501/168544/9053/57221/3728/57530/55558/56882/286077/1999/4072/4582
SMID_BREAST_CANCER_NORMAL_LIKE_UP	SMID_BREAST_CANCER_NORMAL_LIKE_UP	67	0.35505525	2.335132612	0.001968504	0.017403694	0.012628258	619	tags=78%, list=46%, signal=44%	81618/1805/1410/4638/23336/2273/1028/59/11170/1066/55214/2043/6414/3400/80760/1674/7049/91851/1264/1191/2159/3554/1756/952/1908/10580/6387/25802/5348/4882/4311/8639/4629/11197/8406/5730/3679/4499/3316/7123/5764/26228/6285/730/8404/857/54360/26112/221395/27074/51291/8875
DELYS_THYROID_CANCER_DN	DELYS_THYROID_CANCER_DN	53	0.400739844	2.463917692	0.001972387	0.017403694	0.012628258	589	tags=81%, list=43%, signal=48%	1805/1410/23336/2273/1831/4500/53826/2947/3977/3400/80760/6444/7049/91851/7881/6450/10826/4684/1908/6387/5350/51226/845/217/316/4495/6262/3131/5348/10124/4212/8639/4494/8406/4969/5764/4703/4501/2263/2619/2192/4493/8854
BURTON_ADIPOGENESIS_3	BURTON_ADIPOGENESIS_3	28	-0.463701309	-2.218498963	0.001976285	0.017403694	0.012628258	677	tags=93%, list=50%, signal=48%	4173/991/9055/7153/10112/8318/10460/55143/891/983/3838/920/699/4171/55723/24137/9133/51203/9787/1786/3608/332/4288/7083/6241/29127
CAIRO_HEPATOBLASTOMA_CLASSES_UP	CAIRO_HEPATOBLASTOMA_CLASSES_UP	71	-0.534740761	-3.543694677	0.001976285	0.017403694	0.012628258	483	tags=80%, list=36%, signal=55%	4953/55355/26354/10609/10419/55143/10615/10535/891/983/3838/9601/6185/790/11065/1650/1033/4831/699/4171/51096/890/1063/5591/10576/23513/8914/10130/3069/1104/9653/6597/328/4957/1019/8607/24137/9133/51203/9787/2731/2023/3161/23225/701/51155/1786/3608/332/4288/6241/22948/142/1894/4072/22974/7203
CHANDRAN_METASTASIS_DN	CHANDRAN_METASTASIS_DN	68	0.540860319	3.55828862	0.001976285	0.017403694	0.012628258	373	tags=69%, list=27%, signal=53%	563/5239/54097/4638/118429/4681/6525/83700/91624/8654/51285/1073/26353/166336/858/11170/10335/171024/146713/80760/2949/2941/10278/29951/6237/25849/80206/247/10512/51310/91653/113146/952/10580/58189/116535/6013/84221/51676/399959/55679/7145/94274/57484/147906/51776/5099
DANG_BOUND_BY_MYC	DANG_BOUND_BY_MYC	97	-0.3158342	-2.276247132	0.001976285	0.017403694	0.012628258	314	tags=43%, list=23%, signal=36%	5591/6558/6721/5831/5709/5423/7706/3915/1104/43/6585/4609/328/581/1019/4050/5863/1890/4502/5530/2023/3161/4046/811/2194/7873/2305/3383/4605/4217/3312/3459/10197/7083/3280/9949/22948/142/4582/7184/9410/5187
GAUSSMANN_MLL_AF4_FUSION_TARGETS_F_UP	GAUSSMANN_MLL_AF4_FUSION_TARGETS_F_UP	30	0.484631205	2.433121566	0.001976285	0.017403694	0.012628258	570	tags=87%, list=42%, signal=51%	23336/11155/4008/79895/3977/1292/2043/6414/1264/219348/72/7043/27122/4883/51435/57484/168667/4311/10468/4969/7739/79630/114897/1291/2619/2192
HOLLERN_EMT_BREAST_TUMOR_DN	HOLLERN_EMT_BREAST_TUMOR_DN	28	-0.458919146	-2.195619528	0.001976285	0.017403694	0.012628258	422	tags=68%, list=31%, signal=48%	51599/5792/6692/147798/1366/6712/100506658/1944/5652/10053/3775/64866/85415/9053/3728/1824/286077/4072/55605
KONG_E2F3_TARGETS	KONG_E2F3_TARGETS	28	-0.465812405	-2.228599138	0.001976285	0.017403694	0.012628258	550	tags=89%, list=41%, signal=54%	991/9055/7153/1871/10112/10460/55355/29089/891/11065/699/890/1063/55723/9833/51203/9787/3161/701/113130/4288/7083/4001/29127/22974
KRIEG_HYPOXIA_NOT_VIA_KDM3A	KRIEG_HYPOXIA_NOT_VIA_KDM3A	90	-0.286460644	-2.030614312	0.001976285	0.017403694	0.012628258	318	tags=41%, list=23%, signal=34%	6397/1063/115908/125950/338707/55723/1944/147015/9833/4609/374378/9265/6648/27347/51203/2023/64866/80727/8727/5865/2305/3383/399664/1719/4605/113130/332/11135/7083/284716/1824/286077/1894/4582/29127/56270/79888
RICKMAN_HEAD_AND_NECK_CANCER_F	RICKMAN_HEAD_AND_NECK_CANCER_F	32	0.580663215	2.97626321	0.001976285	0.017403694	0.012628258	561	tags=97%, list=41%, signal=58%	70/1158/4604/7169/2273/91624/88/171024/115265/5166/1674/91851/7125/7136/23676/8048/845/58/7168/8988/6588/9499/7135/10324/5740/4632/29895/4633/202333/4703/7134
SWEET_LUNG_CANCER_KRAS_DN	SWEET_LUNG_CANCER_KRAS_DN	72	0.394557489	2.648647324	0.001976285	0.017403694	0.012628258	576	tags=76%, list=42%, signal=46%	70/477/1805/2252/118429/2273/4634/1028/4211/59/10979/1066/761/5444/3977/1292/100820829/6926/10398/284/219348/112464/10512/6876/1160/2824/10580/4883/58/255743/50486/8436/284119/5348/1910/6332/4629/9843/11185/3489/7414/55504/4969/5740/7123/5947/1272/5919/1346/7134/126/8404/857/2294/7140
REACTOME_CHROMATIN_ORGANIZATION	REACTOME_CHROMATIN_ORGANIZATION	10	-0.657034731	-2.175315491	0.001980198	0.017403694	0.012628258	231	tags=70%, list=17%, signal=59%	6597/1019/8607/3065/23326/55170/7403
REACTOME_HOST_INTERACTIONS_OF_HIV_FACTORS	REACTOME_HOST_INTERACTIONS_OF_HIV_FACTORS	10	-0.722551929	-2.39223032	0.001980198	0.017403694	0.012628258	385	tags=100%, list=28%, signal=72%	5708/5709/1104/5688/293/10053/23225/292/10197
ALCALAY_AML_BY_NPM1_LOCALIZATION_DN	ALCALAY_AML_BY_NPM1_LOCALIZATION_DN	41	-0.383888073	-2.091175456	0.001984127	0.017403694	0.012628258	197	tags=39%, list=15%, signal=34%	3561/24137/9133/9787/3161/23225/2305/1719/9232/332/4288/7083/55790/6241/79022/22974
CHICAS_RB1_TARGETS_CONFLUENT	CHICAS_RB1_TARGETS_CONFLUENT	110	0.331396316	2.497476443	0.001984127	0.017403694	0.012628258	578	tags=71%, list=43%, signal=44%	4130/7169/4638/4008/57415/399474/8654/126393/10602/59353/858/59/10335/171024/1292/25840/2043/29091/83604/290/6444/10398/5558/1264/112464/1809/1191/72/389136/80206/10512/1265/6876/30846/6387/51226/116535/3899/51435/7168/3678/25802/55679/8707/284119/168667/2316/3778/10124/10763/23475/23022/25960/6332/3315/134147/387882/3248/148170/3489/6857/221895/55504/9260/5740/253827/7123/121601/5764/493/5947/12…
DIAZ_CHRONIC_MEYLOGENOUS_LEUKEMIA_UP	DIAZ_CHRONIC_MEYLOGENOUS_LEUKEMIA_UP	102	-0.297059664	-2.163998	0.001984127	0.017403694	0.012628258	572	tags=66%, list=42%, signal=41%	6001/3099/55884/3295/506/4076/321/10923/2224/47/51727/4953/8030/26354/10419/999/56521/2983/8099/6185/4082/327/790/29956/6720/5292/8560/5708/64746/10166/5226/5591/6712/6721/10576/2739/2149/5709/6472/1314/1104/9653/540/5688/4609/10072/50650/8607/6648/5530/2194/5096/7052/1362/3065/10477/9276/4217/3608/9053/720/23326/9949/142/11282/9448/7203
HESS_TARGETS_OF_HOXA9_AND_MEIS1_DN	HESS_TARGETS_OF_HOXA9_AND_MEIS1_DN	11	-0.661469933	-2.271174508	0.001984127	0.017403694	0.012628258	468	tags=100%, list=34%, signal=66%	25939/2867/5341/1374/7107/4069/1536/4046/2651/4318
MCLACHLAN_DENTAL_CARIES_UP	MCLACHLAN_DENTAL_CARIES_UP	47	-0.358749583	-2.075650025	0.001984127	0.017403694	0.012628258	709	tags=87%, list=52%, signal=43%	5880/963/1117/56833/9332/7941/939/27299/6696/3624/133/27242/3689/11151/397/5265/3109/3838/54440/920/6280/10221/5341/6590/6303/10095/6648/4050/4069/1536/1890/4502/4046/4125/3383/23231/5266/1116/720/4318/7805
PUJANA_BRCA2_PCC_NETWORK	PUJANA_BRCA2_PCC_NETWORK	47	-0.478146202	-2.766453879	0.001984127	0.017403694	0.012628258	614	tags=87%, list=45%, signal=50%	23200/4068/7153/7150/6929/8318/3833/397/10615/10535/891/983/790/11065/1033/699/2195/4171/890/1063/5591/8914/9833/11130/6597/581/9133/9787/3161/701/5096/2305/1719/4605/9232/1786/4288/6241/4001/79022/22974
REACTOME_HIV_INFECTION	REACTOME_HIV_INFECTION	11	-0.663983287	-2.279804176	0.001984127	0.017403694	0.012628258	385	tags=91%, list=28%, signal=66%	920/5708/5709/1104/5688/293/10053/23225/292/10197
REACTOME_POST_TRANSLATIONAL_PROTEIN_MODIFICATION	REACTOME_POST_TRANSLATIONAL_PROTEIN_MODIFICATION	103	-0.293496176	-2.141520923	0.001984127	0.017403694	0.012628258	523	tags=59%, list=39%, signal=39%	80341/7058/9820/51809/80328/1029/54972/11167/5265/55143/29089/983/6185/9919/11065/1650/192134/51604/84261/5708/890/5591/1802/84720/6712/5709/51560/1314/5423/7706/3915/2153/10130/7841/5688/4609/374378/8607/84790/7264/23225/811/5865/3065/10477/9276/3312/1786/332/720/10197/23326/142/11282/284098/5192/375056/4582/7184/2720/2813
SONG_TARGETS_OF_IE86_CMV_PROTEIN	SONG_TARGETS_OF_IE86_CMV_PROTEIN	11	-0.673707941	-2.313194032	0.001984127	0.017403694	0.012628258	127	tags=64%, list=9%, signal=58%	2305/1719/4605/9232/7083/79022/22974
WHITEFORD_PEDIATRIC_CANCER_MARKERS	WHITEFORD_PEDIATRIC_CANCER_MARKERS	41	-0.548719359	-2.989070345	0.001984127	0.017403694	0.012628258	483	tags=83%, list=36%, signal=55%	4953/55143/10535/29089/891/983/3838/11065/55920/699/890/1063/55723/9833/11130/1019/9133/51203/9787/2023/51155/1719/4605/113130/9232/1786/6659/3608/332/4288/7083/6241/22974/84823
EBAUER_TARGETS_OF_PAX3_FOXO1_FUSION_UP	EBAUER_TARGETS_OF_PAX3_FOXO1_FUSION_UP	52	0.41312768	2.51113048	0.001988072	0.017403694	0.012628258	517	tags=71%, list=38%, signal=46%	1760/4604/8736/1410/11155/2273/5837/2170/59/6444/1674/10278/7125/6876/7136/4684/113146/8821/2775/23676/845/6445/7168/7145/284119/8988/6588/10930/4621/7462/4608/7135/3316/26548/1489/4632/29895
GOBERT_OLIGODENDROCYTE_DIFFERENTIATION_UP	GOBERT_OLIGODENDROCYTE_DIFFERENTIATION_UP	78	-0.305434281	-2.062864489	0.001988072	0.017403694	0.012628258	529	tags=65%, list=39%, signal=42%	8318/79077/3833/22949/10460/4953/55355/11167/55143/10615/25939/54997/29089/891/983/3838/11065/1033/81577/699/64853/4171/890/1063/55723/8914/1104/9833/79856/24137/9133/51203/9787/3161/23225/701/2305/1719/4605/113130/9232/1786/332/4288/7083/6241/1894/4001/29127/22974/84823
LI_AMPLIFIED_IN_LUNG_CANCER	LI_AMPLIFIED_IN_LUNG_CANCER	39	-0.460928322	-2.435548528	0.001988072	0.017403694	0.012628258	606	tags=85%, list=45%, signal=48%	8507/7150/6696/3329/1048/4192/3309/7058/4953/999/7358/4321/5792/11065/1650/9618/6692/4831/5226/8612/10525/1364/633/7264/2023/811/6659/3728/9500/22948/4582/7184/7203
MUELLER_PLURINET	MUELLER_PLURINET	38	-0.428727448	-2.249694157	0.001988072	0.017403694	0.012628258	215	tags=45%, list=16%, signal=39%	4609/8612/328/8607/9133/3161/701/1719/3065/4605/3312/332/10197/7083/142/55342/22974
NUYTTEN_EZH2_TARGETS_DN	NUYTTEN_EZH2_TARGETS_DN	98	-0.267763771	-1.934837827	0.001988072	0.017403694	0.012628258	561	tags=60%, list=41%, signal=38%	55884/6674/10112/7922/8318/1836/54842/3833/10460/55355/57107/55143/10615/10535/29089/891/983/790/9889/11065/1033/6692/285368/699/4171/51096/890/1063/50855/6558/10576/2149/8914/11130/4957/24137/9133/9787/3775/3161/23225/2305/113130/9232/332/9053/51170/347734/146223/55790/6241/3280/182/1894/9448/4001/4072/29127/22974
PUJANA_CHEK2_PCC_NETWORK	PUJANA_CHEK2_PCC_NETWORK	78	-0.475280341	-3.209983292	0.001988072	0.017403694	0.012628258	329	tags=56%, list=24%, signal=45%	4171/1374/51096/890/1063/5591/1802/10576/5709/6472/3918/8914/1104/9833/11130/9653/6597/4609/1019/8607/9133/9787/3161/23225/701/2305/1719/3065/4605/9232/3312/1786/3608/292/4288/6241/22948/142/4001/79022/9410/22974/84823/7203
TIEN_INTESTINE_PROBIOTICS_24HR_UP	TIEN_INTESTINE_PROBIOTICS_24HR_UP	57	-0.348480093	-2.136901075	0.001988072	0.017403694	0.012628258	164	tags=32%, list=12%, signal=29%	51203/9787/2731/3161/701/2305/9232/1786/55041/1116/10197/7083/6241/9949/9448/29127/79888/84823
TOYOTA_TARGETS_OF_MIR34B_AND_MIR34C	TOYOTA_TARGETS_OF_MIR34B_AND_MIR34C	39	-0.440490284	-2.327553792	0.001988072	0.017403694	0.012628258	319	tags=56%, list=23%, signal=44%	890/1063/9743/55723/149175/9833/221061/1019/24137/51203/84918/23225/701/2305/1719/4605/4288/10197/6241/55342/4001/79888
WONG_EMBRYONIC_STEM_CELL_CORE	WONG_EMBRYONIC_STEM_CELL_CORE	63	-0.4269313	-2.701710849	0.001988072	0.017403694	0.012628258	476	tags=71%, list=35%, signal=49%	26354/55143/10615/7358/983/3838/9601/1033/55920/4831/699/55157/4171/51096/890/2739/1104/5688/4609/10072/328/581/1019/8607/24137/9133/51203/9787/2731/2023/701/51155/3065/4605/113130/1786/332/292/10197/6241/22948/142/4001/29127/9410
BORCZUK_MALIGNANT_MESOTHELIOMA_UP	BORCZUK_MALIGNANT_MESOTHELIOMA_UP	37	-0.501640367	-2.616142815	0.001992032	0.017403694	0.012628258	440	tags=73%, list=32%, signal=51%	891/3838/11065/1650/5708/64746/5591/10576/5831/2739/2149/1314/3915/11130/2280/1019/701/10477/3312/3608/7083/9500/22948/142/90355/22974/7203
MITSIADES_RESPONSE_TO_APLIDIN_DN	MITSIADES_RESPONSE_TO_APLIDIN_DN	46	-0.491004852	-2.809752273	0.001992032	0.017403694	0.012628258	353	tags=63%, list=26%, signal=48%	699/5708/4171/890/1063/5591/8943/9833/11130/4609/24137/5597/51203/9787/23225/701/2305/4605/9232/332/4288/9500/6241/142/1894/79022/29127/79888/22974
REACTOME_MUSCLE_CONTRACTION	REACTOME_MUSCLE_CONTRACTION	56	0.500409298	3.084376789	0.001992032	0.017403694	0.012628258	576	tags=89%, list=42%, signal=54%	27092/1760/70/4604/477/7169/4638/4634/88/59/53826/844/1674/10398/7125/3672/4880/72/801/7136/1756/6910/10580/8557/10345/5350/845/58/7168/25802/6262/7138/5348/4882/6588/6332/4629/4621/5349/786/7414/7135/4632/29895/493/4633/4703/7134/800/7140
WINNEPENNINCKX_MELANOMA_METASTASIS_UP	WINNEPENNINCKX_MELANOMA_METASTASIS_UP	35	-0.448154513	-2.311607692	0.001992032	0.017403694	0.012628258	465	tags=94%, list=34%, signal=64%	4173/51053/4751/9055/7153/3329/3309/8318/55143/10615/29089/891/983/3838/1033/699/1063/8914/9833/11130/9133/9787/8727/1719/113130/9232/332/7083/6241/22948/1894/9448/29127
ZHOU_CELL_CYCLE_GENES_IN_IR_RESPONSE_24HR	ZHOU_CELL_CYCLE_GENES_IN_IR_RESPONSE_24HR	35	-0.485237775	-2.50288537	0.001992032	0.017403694	0.012628258	648	tags=94%, list=48%, signal=51%	991/4751/9055/7153/10112/79077/3833/55143/10615/29089/891/983/3838/11065/1033/699/4171/890/1063/1634/8914/9833/4957/9133/51203/9787/3161/51155/4605/9232/332/4001/29127
HATADA_METHYLATED_IN_LUNG_CANCER_UP	HATADA_METHYLATED_IN_LUNG_CANCER_UP	36	0.41061395	2.203719806	0.001996008	0.017403694	0.012628258	460	tags=69%, list=34%, signal=47%	6840/126393/11170/57158/3239/340419/3400/7205/1264/79608/6876/6387/51226/7041/316/56978/284119/9240/1593/148/23498/4118/6581/9104/64168
HOFFMANN_LARGE_TO_SMALL_PRE_BII_LYMPHOCYTE_UP	HOFFMANN_LARGE_TO_SMALL_PRE_BII_LYMPHOCYTE_UP	36	-0.468919804	-2.427452362	0.001996008	0.017403694	0.012628258	654	tags=92%, list=48%, signal=49%	3939/991/4751/9055/7153/10112/8318/79077/3833/55355/29089/891/983/3838/11065/1033/699/890/1397/9833/24137/9133/51203/9787/2023/113130/1786/4288/7083/6241/3280/1894/29127
KINSEY_TARGETS_OF_EWSR1_FLII_FUSION_UP	KINSEY_TARGETS_OF_EWSR1_FLII_FUSION_UP	107	-0.300027579	-2.200359235	0.001996008	0.017403694	0.012628258	250	tags=35%, list=18%, signal=31%	8914/1104/9833/11130/9653/81831/8607/24137/5597/9133/51203/9787/2023/3161/701/2305/1362/1719/4605/113130/9232/3312/1786/332/4288/10197/7083/6241/9949/142/55170/57600/1894/4001/29127/9410/22974
SASAKI_ADULT_T_CELL_LEUKEMIA	SASAKI_ADULT_T_CELL_LEUKEMIA	36	-0.406049868	-2.101994207	0.001996008	0.017403694	0.012628258	405	tags=58%, list=30%, signal=42%	4642/11065/1033/10221/5795/890/1063/9915/11130/10095/9133/9787/701/2305/3065/9232/4288/7083/142/2720/22974
SHEPARD_CRUSH_AND_BURN_MUTANT_DN	SHEPARD_CRUSH_AND_BURN_MUTANT_DN	36	-0.425562759	-2.203006393	0.001996008	0.017403694	0.012628258	169	tags=39%, list=12%, signal=35%	9133/9787/4502/701/2305/332/4288/7083/182/1894/29127/7403/22974/84823
SWEET_LUNG_CANCER_KRAS_UP	SWEET_LUNG_CANCER_KRAS_UP	55	-0.34186742	-2.07194571	0.001996008	0.017403694	0.012628258	695	tags=84%, list=51%, signal=43%	5230/1365/7941/3939/10483/1981/2591/6696/2706/3099/3309/3689/5909/22949/47/26472/26354/4321/3109/5792/2539/6692/4831/1366/6558/714/3918/10130/3069/6590/6303/328/7264/3775/4502/2023/2194/1501/7873/1116/7805/1824/4072/4582/79888/7203
AFFAR_YY1_TARGETS_UP	AFFAR_YY1_TARGETS_UP	37	0.402708487	2.17485682	0.002	0.017403694	0.012628258	517	tags=70%, list=38%, signal=45%	1760/70/8736/1410/11155/1028/2170/53826/10335/6414/3400/7125/1191/4625/5648/64129/7168/51286/3680/6517/4118/4621/50859/7135/4632/29895
DUTERTRE_ESTRADIOL_RESPONSE_24HR_UP	DUTERTRE_ESTRADIOL_RESPONSE_24HR_UP	49	-0.400857005	-2.341164158	0.002	0.017403694	0.012628258	529	tags=71%, list=39%, signal=45%	8318/1836/3833/10460/10615/10535/29089/983/11065/699/55157/4171/890/55723/149175/8914/9833/11130/24137/9133/51203/9787/701/2305/4605/113130/9232/1786/332/4288/7083/6241/4001/29127/22974
FLORIO_NEOCORTEX_BASAL_RADIAL_GLIA_DN	FLORIO_NEOCORTEX_BASAL_RADIAL_GLIA_DN	49	-0.434519717	-2.53776777	0.002	0.017403694	0.012628258	505	tags=71%, list=37%, signal=47%	3833/10460/55355/11167/55143/10615/29089/891/983/3838/11065/1033/699/1063/8914/9833/11130/24137/9133/51203/9787/3161/701/2305/4605/113130/9232/332/4288/51170/7083/6241/4001/29127/22974
FOURNIER_ACINAR_DEVELOPMENT_LATE_2	FOURNIER_ACINAR_DEVELOPMENT_LATE_2	56	-0.352865839	-2.158544122	0.002	0.017403694	0.012628258	483	tags=62%, list=36%, signal=42%	4953/55355/10609/10419/10535/396/983/790/1033/81567/4171/5591/10576/3918/8914/10130/1104/9833/11130/6597/24137/27347/51203/4502/64866/7873/2305/1719/9232/332/6241/9448/29127/7184/308
HORIUCHI_WTAP_TARGETS_DN	HORIUCHI_WTAP_TARGETS_DN	56	-0.449361422	-2.748825041	0.002	0.017403694	0.012628258	180	tags=71%, list=13%, signal=65%	2224/80328/51727/4953/55355/55143/10615/891/983/11065/1033/699/890/2739/55723/1397/9833/24137/9133/51203/9787/382/64216/3161/701/2194/5865/2305/1719/4605/9232/332/292/4288/7083/6241/4001/29127/22974/84823
RHEIN_ALL_GLUCOCORTICOID_THERAPY_DN	RHEIN_ALL_GLUCOCORTICOID_THERAPY_DN	49	-0.409437431	-2.391277254	0.002	0.017403694	0.012628258	333	tags=53%, list=25%, signal=42%	5226/4171/5591/2739/6472/10130/9833/11130/328/1019/9133/51203/84790/2023/3161/701/5096/1719/9232/3312/332/9500/6241/1894/29127/7203
BERTUCCI_MEDULLARY_VS_DUCTAL_BREAST_CANCER_DN	BERTUCCI_MEDULLARY_VS_DUCTAL_BREAST_CANCER_DN	39	0.515930747	2.846682272	0.002004008	0.017403694	0.012628258	414	tags=77%, list=30%, signal=55%	3779/7169/4638/2273/6525/8654/59/10979/10335/10398/72/59352/283120/1265/6876/91653/51226/7041/4883/55679/1909/147906/284119/10290/2316/439921/25959/4882/2318/8639
DODD_NASOPHARYNGEAL_CARCINOMA_DN	DODD_NASOPHARYNGEAL_CARCINOMA_DN	127	-0.368529978	-2.832613701	0.002004008	0.017403694	0.012628258	553	tags=69%, list=41%, signal=45%	6929/1871/10112/196051/4076/8318/7058/10923/7088/58527/5046/55355/10615/10535/29089/1300/891/4321/2983/10228/983/3838/6185/6373/790/11065/1033/2050/8560/55920/699/64853/4171/51096/890/1063/5591/10576/2149/2690/6472/4940/149175/3915/9915/8914/9833/11130/221061/6597/7107/5688/4609/2280/1019/24137/9133/633/51203/9787/64216/2023/3161/701/2305/3223/3383/1719/10477/113130/9232/6659/3608/332/1116/4288/7…
KOBAYASHI_EGFR_SIGNALING_24HR_DN	KOBAYASHI_EGFR_SIGNALING_24HR_DN	52	-0.43447884	-2.589296737	0.002004008	0.017403694	0.012628258	483	tags=69%, list=36%, signal=46%	4953/55355/55143/10615/10535/891/983/3838/11065/1033/699/4171/890/55723/8914/9833/11130/81831/24137/51203/9787/3161/701/1719/4605/6947/332/4288/11135/7083/6241/1894/4001/29127/22974/84823
LIM_MAMMARY_STEM_CELL_UP	LIM_MAMMARY_STEM_CELL_UP	98	0.424379691	3.108677371	0.002004008	0.017403694	0.012628258	548	tags=79%, list=40%, signal=51%	3779/1410/7169/4638/23336/4681/2273/6525/83700/8572/51285/166336/5507/59/10979/10335/55214/3977/6769/256691/11030/3400/157869/83604/93649/7049/57631/10398/3672/1464/1264/1809/72/389136/115557/59352/80206/64091/10512/6876/10580/27122/64129/7041/116535/3956/25802/55679/7145/94274/8436/5099/5348/3778/3680/4311/2318/1910/25960/4129/10468/4629/11197/3489/8406/4162/9260/91522/117581/3316/253827/2995/52…
PUJANA_BRCA1_PCC_NETWORK	PUJANA_BRCA1_PCC_NETWORK	126	-0.432306606	-3.310560926	0.002004008	0.017403694	0.012628258	654	tags=84%, list=48%, signal=48%	3939/8505/114908/991/4751/9188/1315/23200/4068/7153/7150/3329/5971/7965/3624/6001/3099/6929/1871/4076/11151/8318/10923/2224/6469/3833/47/9830/4953/1311/397/10615/10535/6899/1300/891/983/3838/1729/790/9889/11065/1033/9618/5341/4831/699/4171/1374/51096/890/1063/5591/1802/10576/223117/5831/5709/6472/1944/5423/3918/9136/8914/1104/9833/11130/9653/6597/4609/328/581/3561/1019/8607/9133/9787/2023/3161/23…
REACTOME_ADAPTIVE_IMMUNE_SYSTEM	REACTOME_ADAPTIVE_IMMUNE_SYSTEM	52	-0.354530303	-2.112839732	0.002004008	0.017403694	0.012628258	648	tags=81%, list=48%, signal=44%	991/2214/5641/4068/1213/3710/3309/10112/3689/9820/5909/7498/999/1280/3109/11065/920/6890/84261/255488/5708/5795/6712/5709/5819/23108/5688/84231/2280/24137/10053/1536/84790/5530/811/3383/10477/57630/10197/80228/57674/29127
REACTOME_CELL_CYCLE_MITOTIC	REACTOME_CELL_CYCLE_MITOTIC	52	-0.398834119	-2.376870371	0.002004008	0.017403694	0.012628258	361	tags=56%, list=27%, signal=43%	55920/699/5708/4171/890/1063/5709/11130/5688/4609/4957/1019/9133/84790/3161/23225/701/2305/1719/3065/4605/113130/9232/332/10197/7083/6241/4001/22974
SABATES_COLORECTAL_ADENOMA_DN	SABATES_COLORECTAL_ADENOMA_DN	63	0.382857376	2.460622205	0.002004008	0.017403694	0.012628258	520	tags=70%, list=38%, signal=45%	572558/477/1805/4638/222008/4211/11170/3977/171024/340419/256691/84870/80760/145270/290/91851/1264/219348/1191/5354/9068/2824/1908/84281/6387/3899/25802/399959/7145/5099/5348/9429/8639/6332/653/4629/9499/55273/4969/4499/590/7123/5764/26228
GOLDRATH_ANTIGEN_RESPONSE	GOLDRATH_ANTIGEN_RESPONSE	54	-0.3605701	-2.165352026	0.002012072	0.017403694	0.012628258	505	tags=87%, list=37%, signal=57%	5347/5935/55379/55276/4173/51053/991/4751/9055/7153/10112/8318/3833/10460/58527/4953/55143/29089/891/983/3838/8099/1033/5292/699/890/2149/55723/6590/24137/5597/9133/51203/9787/4502/8829/1719/113130/55041/332/4288/7083/6241/824/1894/4001/29127
POOLA_INVASIVE_BREAST_CANCER_UP	POOLA_INVASIVE_BREAST_CANCER_UP	54	-0.403081284	-2.42064684	0.002012072	0.017403694	0.012628258	715	tags=93%, list=53%, signal=46%	79682/963/56833/9332/7941/9235/939/4173/27299/6999/991/4751/2214/10276/9055/3627/7153/1048/3624/10112/3689/1300/4321/3109/983/51334/6373/1033/5284/5341/890/1063/4320/9833/3561/4050/4069/9133/51203/9787/701/9232/332/4318/7083/7805/6241/1824/2359/22974
REACTOME_CELL_CYCLE	REACTOME_CELL_CYCLE	54	-0.396843364	-2.383185908	0.002012072	0.017403694	0.012628258	361	tags=56%, list=27%, signal=42%	55920/699/5708/4171/890/1063/5709/11130/5688/4609/4957/1019/8607/9133/84790/3161/23225/701/2305/1719/3065/4605/113130/9232/332/10197/7083/6241/4001/22974
REACTOME_RESPIRATORY_ELECTRON_TRANSPORT	REACTOME_RESPIRATORY_ELECTRON_TRANSPORT	10	0.780401186	2.589221111	0.002012072	0.017403694	0.012628258	210	tags=90%, list=15%, signal=77%	4541/4537/4512/4538/4535/4519/4513/4540/4514
BENPORATH_PROLIFERATION	BENPORATH_PROLIFERATION	27	-0.451452135	-2.131176285	0.002016129	0.017403694	0.012628258	459	tags=70%, list=34%, signal=48%	10615/29089/983/3838/1033/6280/699/4171/1063/9133/4605/113130/9232/3608/332/292/6241/142/29127
BOYAULT_LIVER_CANCER_SUBCLASS_G3_UP	BOYAULT_LIVER_CANCER_SUBCLASS_G3_UP	27	-0.501831416	-2.369002444	0.002016129	0.017403694	0.012628258	518	tags=81%, list=38%, signal=51%	10923/10460/55355/26354/10419/79666/4082/2539/4831/699/5226/51096/890/10576/9833/2023/3161/51155/10197/22948/56270/79888
CHIANG_LIVER_CANCER_SUBCLASS_UNANNOTATED_DN	CHIANG_LIVER_CANCER_SUBCLASS_UNANNOTATED_DN	30	-0.504238566	-2.486865805	0.002016129	0.017403694	0.012628258	455	tags=77%, list=34%, signal=52%	10535/29089/983/1033/26996/5226/10576/1314/10130/581/1019/4069/9133/8727/7873/10477/3312/3608/292/9500/55170/1894/22974
FUJII_YBX1_TARGETS_DN	FUJII_YBX1_TARGETS_DN	32	-0.505737795	-2.536321442	0.002016129	0.017403694	0.012628258	483	tags=78%, list=36%, signal=52%	4953/5140/10535/1280/1033/4171/5591/55723/8914/3069/9833/11130/4957/24137/51203/701/2305/1719/4605/57630/7083/6241/22948/2878/4001
GRAESSMANN_RESPONSE_TO_MC_AND_DOXORUBICIN_DN	GRAESSMANN_RESPONSE_TO_MC_AND_DOXORUBICIN_DN	44	-0.36034502	-2.032187568	0.002016129	0.017403694	0.012628258	406	tags=55%, list=30%, signal=40%	5792/79689/10221/57649/399909/4171/6397/84720/125950/5819/5423/8914/10095/43/4609/328/382/2305/57630/23326/7083/9410/79888/84823
GRAHAM_CML_DIVIDING_VS_NORMAL_QUIESCENT_UP	GRAHAM_CML_DIVIDING_VS_NORMAL_QUIESCENT_UP	44	-0.450887863	-2.542809419	0.002016129	0.017403694	0.012628258	459	tags=68%, list=34%, signal=47%	10615/10535/56521/891/983/3838/11065/1033/699/4171/890/1063/6472/9833/11130/24137/27347/9133/51203/9787/3161/701/1719/332/7083/6241/9949/1894/29127/22974
LIM_MAMMARY_STEM_CELL_DN	LIM_MAMMARY_STEM_CELL_DN	44	-0.422047187	-2.380160676	0.002016129	0.017403694	0.012628258	711	tags=93%, list=52%, signal=46%	3460/80736/1365/11012/9073/26873/65084/55163/2706/2444/79784/7127/999/10535/84068/56521/51599/11094/5792/3169/6692/147798/1366/5226/84720/5423/23097/8612/54020/10053/23225/7052/85415/27111/57221/57530/1999/4072/4582/6523/22875
LIU_SOX4_TARGETS_DN	LIU_SOX4_TARGETS_DN	27	-0.45567878	-2.151129063	0.002016129	0.017403694	0.012628258	417	tags=70%, list=31%, signal=50%	79666/9618/4831/64853/1374/84687/3069/6597/10481/2023/2896/3312/57221/10197/11282/286077/2548/7403/22875
MORI_IMMATURE_B_LYMPHOCYTE_DN	MORI_IMMATURE_B_LYMPHOCYTE_DN	27	-0.466777882	-2.203524748	0.002016129	0.017403694	0.012628258	648	tags=93%, list=48%, signal=49%	991/4751/9055/7153/8318/3833/22949/55355/891/983/3838/11065/1033/4171/890/9833/6597/9133/51203/9787/113130/1786/4288/6241/4001
REACTOME_DISEASE	REACTOME_DISEASE	72	-0.309245449	-2.047107052	0.002016129	0.017403694	0.012628258	260	tags=38%, list=19%, signal=32%	28234/1104/7841/5688/293/4609/375790/2280/1019/6648/10053/633/23225/811/5096/3065/7355/292/10197/3280/824/182/4001/4582/2548/6523/2720
REACTOME_M_PHASE	REACTOME_M_PHASE	27	-0.502962418	-2.37434158	0.002016129	0.017403694	0.012628258	465	tags=78%, list=34%, signal=52%	55143/891/983/11065/55920/699/5708/1063/5709/11130/5688/4957/9133/84790/23225/701/113130/9232/332/10197/4001
RODRIGUES_THYROID_CARCINOMA_POORLY_DIFFERENTIATED_UP	RODRIGUES_THYROID_CARCINOMA_POORLY_DIFFERENTIATED_UP	44	-0.385198322	-2.172349273	0.002016129	0.017403694	0.012628258	618	tags=80%, list=46%, signal=45%	9055/8507/401115/3329/8985/7837/643911/10923/26472/10535/891/983/3838/11065/4171/890/1063/5591/1104/11130/8612/8754/81831/51203/9787/2023/701/51155/1719/1786/4288/1894/4001/29127/84823
WAMUNYOKOLI_OVARIAN_CANCER_GRADES_1_2_UP	WAMUNYOKOLI_OVARIAN_CANCER_GRADES_1_2_UP	32	-0.479145855	-2.402960424	0.002016129	0.017403694	0.012628258	175	tags=44%, list=13%, signal=39%	4069/27347/7264/3775/51155/1362/7355/9053/57630/1824/57600/1894/4072/4582
WEST_ADRENOCORTICAL_TUMOR_UP	WEST_ADRENOCORTICAL_TUMOR_UP	44	-0.476074077	-2.684848595	0.002016129	0.017403694	0.012628258	508	tags=77%, list=37%, signal=50%	2224/47/11182/5046/5128/57130/891/983/6185/790/699/4171/1063/2739/9833/11130/6597/10072/5597/84790/2023/701/2305/3065/3481/9232/1786/55041/6241/78992/182/79022/29127/22974
WHITFIELD_CELL_CYCLE_G2_M	WHITFIELD_CELL_CYCLE_G2_M	30	-0.478310014	-2.358988183	0.002016129	0.017403694	0.012628258	203	tags=50%, list=15%, signal=43%	4957/9133/51203/9787/3161/701/2305/51155/3312/332/4288/11135/55790/1894/22974
ZWANG_TRANSIENTLY_UP_BY_2ND_EGF_PULSE_ONLY	ZWANG_TRANSIENTLY_UP_BY_2ND_EGF_PULSE_ONLY	131	0.241929095	1.914894309	0.002016129	0.017403694	0.012628258	316	tags=37%, list=23%, signal=32%	1158/3779/9506/1805/2273/399474/8572/84502/8654/222008/1066/3239/80022/340267/152007/23784/1292/146713/50940/25822/64409/6345/85477/146/10398/113612/7125/3764/29951/84189/127733/33/157310/2138/10647/221476/4359/55859/6616/349149/117283/1908/6518/58189/100132116/64129/7041/845/51435
BIDUS_METASTASIS_UP	BIDUS_METASTASIS_UP	29	-0.556863859	-2.699181695	0.002020202	0.017403694	0.012628258	440	tags=79%, list=32%, signal=55%	891/983/8099/4082/11065/699/890/1063/5591/55723/57446/24137/9133/51203/9787/1719/332/6241/1894/4001/29127/7403/22974
CROONQUIST_IL6_DEPRIVATION_DN	CROONQUIST_IL6_DEPRIVATION_DN	29	-0.514471607	-2.493701683	0.002020202	0.017403694	0.012628258	459	tags=76%, list=34%, signal=51%	10615/891/983/3838/11065/1033/699/4171/890/11130/9133/3161/701/2305/1719/4605/9232/4288/7083/6241/22904/22974
MISSIAGLIA_REGULATED_BY_METHYLATION_DN	MISSIAGLIA_REGULATED_BY_METHYLATION_DN	29	-0.47408439	-2.297940307	0.002020202	0.017403694	0.012628258	455	tags=72%, list=34%, signal=49%	10535/983/790/11065/1033/890/1063/5591/1104/11130/51203/9787/701/2194/2305/1719/1786/4288/7083/4001/9410
BOQUEST_STEM_CELL_UP	BOQUEST_STEM_CELL_UP	65	0.384134066	2.480211115	0.002024291	0.017403694	0.012628258	570	tags=75%, list=42%, signal=46%	477/1805/1410/2252/79895/26353/4211/1066/8309/2947/55022/1292/2949/290/6038/6444/91851/10278/284/827/2159/5354/10512/6387/5350/51435/316/5348/4212/4311/283/10468/4629/6581/3489/8406/5730/4969/8910/5740/10090/1291/5104/23743/2619/730/126/26577/2192
FEVR_CTNNB1_TARGETS_DN	FEVR_CTNNB1_TARGETS_DN	67	-0.363093585	-2.324498976	0.002024291	0.017403694	0.012628258	329	tags=58%, list=24%, signal=46%	983/3838/54880/1033/2050/699/4171/1374/890/51104/6558/10576/55723/5423/8914/9833/7841/4609/328/8607/9133/382/64216/23225/701/2305/1719/10477/3312/1786/6659/332/292/4288/6241/22948/1894/29127/7203
PILON_KLF1_TARGETS_DN	PILON_KLF1_TARGETS_DN	139	-0.360513831	-2.843568849	0.00203252	0.017403694	0.012628258	549	tags=69%, list=40%, signal=46%	3295/10112/27075/4076/3689/11151/54842/10923/3340/51809/22949/58527/47/51727/23526/55355/397/5140/5128/25939/84068/7358/10228/8099/79666/83666/790/54440/2867/51604/255488/64746/440193/64853/5226/84720/51104/55331/57580/7706/2153/79158/64005/8914/10130/9833/9653/10095/23097/23108/4609/8754/79631/328/3561/2280/1019/8607/4069/1536/55152/51203/9725/382/64216/5530/23225/4046/701/220002/1719/3065/10477…
SHEDDEN_LUNG_CANCER_POOR_SURVIVAL_A6	SHEDDEN_LUNG_CANCER_POOR_SURVIVAL_A6	66	-0.366551479	-2.350424508	0.00203252	0.017403694	0.012628258	503	tags=65%, list=37%, signal=43%	10460/1029/55355/55143/10615/1280/891/4321/983/3838/790/11065/1033/699/1374/890/1063/5591/9833/11130/5688/81831/6648/24137/9133/51203/9787/3161/23225/701/2305/51155/4605/9232/332/4288/10197/7083/6241/22948/4001/29127/22974
SOTIRIOU_BREAST_CANCER_GRADE_1_VS_3_UP	SOTIRIOU_BREAST_CANCER_GRADE_1_VS_3_UP	50	-0.495893824	-2.903227152	0.00203252	0.017403694	0.012628258	505	tags=78%, list=37%, signal=51%	3833/10460/55355/55143/10615/10535/891/983/3838/11065/1033/699/4171/890/1063/6472/8914/9833/11130/5688/24137/9133/51203/9787/84790/3161/701/2305/51155/4605/9232/332/4288/6241/22948/1894/4001/29127/22974
WANG_RESPONSE_TO_GSK3_INHIBITOR_SB216763_DN	WANG_RESPONSE_TO_GSK3_INHIBITOR_SB216763_DN	45	-0.399211591	-2.251037812	0.00203252	0.017403694	0.012628258	371	tags=58%, list=27%, signal=43%	5292/699/1889/55157/4171/890/1802/139886/55723/9833/11130/4609/8607/64216/701/2194/1719/65083/23231/4605/9232/127281/7083/6241/284098/79888
BLUM_RESPONSE_TO_SALIRASIB_DN	BLUM_RESPONSE_TO_SALIRASIB_DN	59	-0.383498942	-2.35427325	0.00203666	0.017403694	0.012628258	459	tags=63%, list=34%, signal=43%	10615/10535/2983/983/3838/8099/11065/1033/699/4171/890/1063/5591/2149/1397/8914/11130/24137/9133/51203/2023/3161/701/2194/51155/1719/3065/10477/4605/9232/1786/6659/4288/7083/6241/142/22974
KRIGE_RESPONSE_TO_TOSEDOSTAT_6HR_DN	KRIGE_RESPONSE_TO_TOSEDOSTAT_6HR_DN	59	-0.337903042	-2.074363198	0.00203666	0.017403694	0.012628258	254	tags=39%, list=19%, signal=33%	23513/9136/1104/7841/5688/4609/2280/8607/6648/64216/4046/811/2194/51155/65083/6659/1116/10197/127281/55342/284098/79888/7203
MANALO_HYPOXIA_DN	MANALO_HYPOXIA_DN	33	-0.400038312	-2.00919567	0.00203666	0.017403694	0.012628258	483	tags=85%, list=36%, signal=56%	4173/51053/9188/9055/4068/7965/4931/4953/55355/10419/983/790/10166/4171/890/55723/9136/9833/11130/8607/51203/2194/1719/10197/6241/142/22974/84823
VECCHI_GASTRIC_CANCER_EARLY_DN	VECCHI_GASTRIC_CANCER_EARLY_DN	85	0.492031699	3.481672292	0.00203666	0.017403694	0.012628258	592	tags=88%, list=44%, signal=53%	572558/477/1805/54097/23336/11155/2273/1831/23111/222008/1073/26353/11170/8309/3977/171024/55022/25840/256691/6414/3400/80760/100506776/157869/79366/83604/145270/5166/1288/91851/284/1264/1191/5354/55328/1160/9068/55859/4684/1756/51209/2824/2775/6387/5350/845/3899/5873/8436/3131/5099/6332/4494/9499/3248/4118/11197/55273/140628/8406/28986/4499/590/26228/4094/151556/4501/1272/2619/730/348093/4493/51…
YAMAZAKI_TCEB3_TARGETS_DN	YAMAZAKI_TCEB3_TARGETS_DN	33	-0.447809164	-2.249125163	0.00203666	0.017403694	0.012628258	183	tags=42%, list=13%, signal=38%	6648/51203/3775/4502/701/4605/3481/1786/51804/7805/55342/1894/4072/7203
WEST_ADRENOCORTICAL_TUMOR_DN	WEST_ADRENOCORTICAL_TUMOR_DN	82	0.363310917	2.535609222	0.002040816	0.017403694	0.012628258	586	tags=74%, list=43%, signal=45%	9229/477/1805/4638/4681/2273/6525/83700/1465/55022/11030/3400/2746/65987/91851/5354/7043/1265/6876/10826/2824/56898/10580/58189/6387/5350/27122/6445/316/4495/25802/50486/9737/7145/284119/5348/4212/10267/6332/4129/9843/9104/3489/10418/4969/231/7739/5740/7123/114897/1291/30008/4501/5919/1346/2619/730/2192/800/4493/51181
BENPORATH_MYC_TARGETS_WITH_EBOX	BENPORATH_MYC_TARGETS_WITH_EBOX	34	-0.386602291	-1.956014046	0.00204499	0.017403694	0.012628258	269	tags=44%, list=20%, signal=36%	5423/1104/328/581/1019/2023/2194/2305/3383/3312/3280/142/4582/5187/84823
CHEMNITZ_RESPONSE_TO_PROSTAGLANDIN_E2_UP	CHEMNITZ_RESPONSE_TO_PROSTAGLANDIN_E2_UP	34	-0.41875698	-2.118700673	0.00204499	0.017403694	0.012628258	482	tags=68%, list=35%, signal=45%	55355/10615/10535/891/11065/1033/699/1063/6472/55723/57655/9133/51203/9787/23225/701/9232/332/4288/7083/6241/4001/22974
LI_WILMS_TUMOR_VS_FETAL_KIDNEY_1_DN	LI_WILMS_TUMOR_VS_FETAL_KIDNEY_1_DN	34	-0.435284289	-2.20232058	0.00204499	0.017403694	0.012628258	459	tags=68%, list=34%, signal=46%	10615/10535/1280/983/3838/1033/4171/1063/6472/8914/9833/9133/9787/701/9232/3608/4288/142/20/9448/4001/22974/7203
NAKAYAMA_SOFT_TISSUE_TUMORS_PCA2_UP	NAKAYAMA_SOFT_TISSUE_TUMORS_PCA2_UP	31	-0.395189367	-1.955855409	0.00204499	0.017403694	0.012628258	677	tags=87%, list=50%, signal=45%	4173/991/4751/7153/3624/10112/2297/55355/55143/1280/891/983/11065/1033/699/890/1063/1944/9833/9133/51203/9787/3161/332/4288/6241/22974
KEGG_VASCULAR_SMOOTH_MUSCLE_CONTRACTION	KEGG_VASCULAR_SMOOTH_MUSCLE_CONTRACTION	24	0.503952074	2.326140157	0.00204918	0.017403694	0.012628258	435	tags=75%, list=32%, signal=52%	3779/808/4638/59/10335/146/10398/72/801/111/1909/94274/3778/4882/148/10267/4660/4629
LINDGREN_BLADDER_CANCER_CLUSTER_2B	LINDGREN_BLADDER_CANCER_CLUSTER_2B	75	0.375464043	2.544371837	0.00204918	0.017403694	0.012628258	568	tags=75%, list=42%, signal=46%	4130/477/7169/4638/2273/83700/1831/10602/4500/1073/59/25907/1465/152007/1292/29091/25822/290/23500/10398/72/801/2824/6387/51226/27122/217/3956/4495/7168/1909/7145/5121/284119/51776/9240/3131/5099/10763/23022/8639/653/4660/8406/4162/7462/79630/4094/5947/56265/1291/4501/5919/348093/857/2294
CHIANG_LIVER_CANCER_SUBCLASS_PROLIFERATION_UP	CHIANG_LIVER_CANCER_SUBCLASS_PROLIFERATION_UP	51	-0.400447407	-2.340746642	0.002061856	0.017403694	0.012628258	758	tags=94%, list=56%, signal=43%	65108/3066/2237/1627/6662/56833/100133941/991/4751/9055/80150/780/7153/3099/10112/27242/51809/55355/10609/891/4321/983/4082/11065/1033/2539/4171/890/1063/11130/24137/9133/51203/9787/701/2305/51155/23231/113130/9232/6659/332/4288/4318/1894/4001/29127/22974
ROSTY_CERVICAL_CANCER_PROLIFERATION_CLUSTER	ROSTY_CERVICAL_CANCER_PROLIFERATION_CLUSTER	51	-0.501779104	-2.933063697	0.002061856	0.017403694	0.012628258	505	tags=78%, list=37%, signal=51%	3833/10460/1029/55355/55143/10615/1951/891/983/3838/11065/699/10166/4171/890/1063/55723/9833/11130/10072/81831/24137/9133/51203/9787/3161/701/2305/51155/1719/4605/9232/332/4288/7083/6241/1894/4001/29127/22974
EBAUER_MYOGENIC_TARGETS_OF_PAX3_FOXO1_FUSION	EBAUER_MYOGENIC_TARGETS_OF_PAX3_FOXO1_FUSION	25	0.560335501	2.634531117	0.002066116	0.017403694	0.012628258	576	tags=96%, list=42%, signal=56%	4604/8736/1410/11155/2273/59/6444/1674/7125/6876/7136/23676/845/6445/7168/4621/4608/7135/26548/1489/4632/29895/7134/7140
WONG_ENDMETRIUM_CANCER_DN	WONG_ENDMETRIUM_CANCER_DN	25	0.53911586	2.534762667	0.002066116	0.017403694	0.012628258	589	tags=96%, list=43%, signal=55%	84502/56849/171024/55022/6926/10278/116362/25849/2159/389136/30846/5648/57419/25802/4311/1910/10267/3489/8406/4969/117581/57616/1346/8854
TOMLINS_PROSTATE_CANCER_DN	TOMLINS_PROSTATE_CANCER_DN	22	0.597305389	2.659133601	0.002070393	0.017403694	0.012628258	560	tags=100%, list=41%, signal=60%	7169/4638/2273/6525/23111/6840/4211/11030/23500/1264/1191/801/7041/5121/284119/4212/4660/7414/8910/493/2619/730
KEGG_DILATED_CARDIOMYOPATHY	KEGG_DILATED_CARDIOMYOPATHY	23	0.593527726	2.705765395	0.002079002	0.017403694	0.012628258	339	tags=74%, list=25%, signal=56%	27092/70/7169/4634/6442/6444/1674/3672/7043/1756/4625/5350/6445/111/7168/3678/6262
REACTOME_CARDIAC_CONDUCTION	REACTOME_CARDIAC_CONDUCTION	23	0.480992961	2.192743576	0.002079002	0.017403694	0.012628258	465	tags=78%, list=34%, signal=52%	27092/1760/477/53826/844/4880/801/6910/10345/5350/845/6262/5348/4882/6588/6332/5349/786
KEGG_CARDIAC_MUSCLE_CONTRACTION	KEGG_CARDIAC_MUSCLE_CONTRACTION	18	0.60370906	2.488583583	0.002096436	0.017403694	0.012628258	339	tags=72%, list=25%, signal=55%	27092/70/477/7169/4634/4512/1339/4519/4513/4514/4625/7168/6262
KEGG_OXIDATIVE_PHOSPHORYLATION	KEGG_OXIDATIVE_PHOSPHORYLATION	18	0.615260359	2.536199852	0.002096436	0.017403694	0.012628258	210	tags=67%, list=15%, signal=57%	4508/4541/4509/4537/4512/4538/4535/1339/4519/4513/4540/4514
PLASARI_TGFB1_SIGNALING_VIA_NFIC_10HR_UP	PLASARI_TGFB1_SIGNALING_VIA_NFIC_10HR_UP	18	0.484305955	1.996385227	0.002096436	0.017403694	0.012628258	275	tags=61%, list=20%, signal=49%	2252/10335/2043/6926/5166/3672/25849/10512/51765/952/2824
YAO_TEMPORAL_RESPONSE_TO_PROGESTERONE_CLUSTER_16	YAO_TEMPORAL_RESPONSE_TO_PROGESTERONE_CLUSTER_16	18	0.52347318	2.157838683	0.002096436	0.017403694	0.012628258	247	tags=56%, list=18%, signal=46%	1760/70/808/4693/5837/1292/1264/112464/6450/7136
REACTOME_THE_CITRIC_ACID_TCA_CYCLE_AND_RESPIRATORY_ELECTRON_TRANSPORT	REACTOME_THE_CITRIC_ACID_TCA_CYCLE_AND_RESPIRATORY_ELECTRON_TRANSPORT	17	0.711903425	2.864055549	0.002105263	0.017403694	0.012628258	210	tags=76%, list=15%, signal=65%	137872/4508/4541/4509/4537/4512/4538/5166/4535/4519/4513/4540/4514
PAPASPYRIDONOS_UNSTABLE_ATEROSCLEROTIC_PLAQUE_DN	PAPASPYRIDONOS_UNSTABLE_ATEROSCLEROTIC_PLAQUE_DN	13	0.64361794	2.357738472	0.002114165	0.017403694	0.012628258	435	tags=92%, list=32%, signal=63%	70/3779/4638/83700/51285/171024/3400/25802/7145/439921/3315/4629
REACTOME_RESPIRATORY_ELECTRON_TRANSPORT_ATP_SYNTHESIS_BY_CHEMIOSMOTIC_COUPLING_AND_HEAT_PRODUCTION_BY_UNCOUPLING_PROTEINS	REACTOME_RESPIRATORY_ELECTRON_TRANSPORT_ATP_SYNTHESIS_BY_CHEMIOSMOTIC_COUPLING_AND_HEAT_PRODUCTION_BY_UNCOUPLING_PROTEINS	13	0.755394854	2.76720613	0.002114165	0.017403694	0.012628258	210	tags=85%, list=15%, signal=72%	4508/4541/4509/4537/4512/4538/4535/4519/4513/4540/4514
KEGG_PARKINSONS_DISEASE	KEGG_PARKINSONS_DISEASE	19	0.575342577	2.413780126	0.002141328	0.017403694	0.012628258	210	tags=63%, list=15%, signal=54%	4508/4541/4509/4537/4512/4538/4535/1339/4519/4513/4540/4514
LI_WILMS_TUMOR_VS_FETAL_KIDNEY_1_UP	LI_WILMS_TUMOR_VS_FETAL_KIDNEY_1_UP	19	0.517037765	2.169169345	0.002141328	0.017403694	0.012628258	260	tags=58%, list=19%, signal=47%	1410/4638/1028/5507/858/6414/11030/284/1191/10512/3554
SMID_BREAST_CANCER_LUMINAL_A_UP	SMID_BREAST_CANCER_LUMINAL_A_UP	19	0.458559859	1.92383237	0.002141328	0.017403694	0.012628258	572	tags=84%, list=42%, signal=49%	477/1805/2273/80760/91851/10826/25802/50486/3131/4629/3679/4969/5764/1811/2192/9
ZHOU_INFLAMMATORY_RESPONSE_LIVE_DN	ZHOU_INFLAMMATORY_RESPONSE_LIVE_DN	19	0.542037517	2.274052776	0.002141328	0.017403694	0.012628258	335	tags=68%, list=25%, signal=52%	477/2252/2273/8654/51285/9362/29087/6865/389136/7136/27122/2774/51676
KEGG_HYPERTROPHIC_CARDIOMYOPATHY_HCM	KEGG_HYPERTROPHIC_CARDIOMYOPATHY_HCM	21	0.580578224	2.492667569	0.002164502	0.017403694	0.012628258	339	tags=71%, list=25%, signal=54%	27092/70/7169/4634/6442/6444/1674/3672/7043/1756/4625/6445/7168/3678/6262
TURASHVILI_BREAST_DUCTAL_CARCINOMA_VS_LOBULAR_NORMAL_DN	TURASHVILI_BREAST_DUCTAL_CARCINOMA_VS_LOBULAR_NORMAL_DN	21	0.471365102	2.0237695	0.002164502	0.017403694	0.012628258	283	tags=57%, list=21%, signal=46%	477/1410/4638/23336/171024/256691/3400/1264/72/6876/2824/10580
REACTOME_STRIATED_MUSCLE_CONTRACTION	REACTOME_STRIATED_MUSCLE_CONTRACTION	20	0.58445441	2.468796326	0.002188184	0.017403694	0.012628258	576	tags=100%, list=42%, signal=58%	70/4604/7169/4634/88/1674/7125/7136/1756/8557/58/7168/7138/4621/7135/4632/4633/4703/7134/7140
TURASHVILI_BREAST_LOBULAR_CARCINOMA_VS_DUCTAL_NORMAL_DN	TURASHVILI_BREAST_LOBULAR_CARCINOMA_VS_DUCTAL_NORMAL_DN	20	0.51962154	2.19493553	0.002188184	0.017403694	0.012628258	263	tags=55%, list=19%, signal=45%	563/4604/4638/23336/3400/65987/5166/10278/1264/72/1756
TURASHVILI_BREAST_LOBULAR_CARCINOMA_VS_LOBULAR_NORMAL_UP	TURASHVILI_BREAST_LOBULAR_CARCINOMA_VS_LOBULAR_NORMAL_UP	20	0.529973721	2.238664219	0.002188184	0.017403694	0.012628258	275	tags=60%, list=20%, signal=49%	563/4604/54097/4638/23336/59/3400/5166/1264/80206/1756/2824
ZHU_CMV_ALL_DN	ZHU_CMV_ALL_DN	20	0.437979128	1.850069476	0.002188184	0.017403694	0.012628258	315	tags=55%, list=23%, signal=43%	7169/4638/2252/59/1292/290/7049/1265/6876/6387/6445
REACTOME_ASPARAGINE_N_LINKED_GLYCOSYLATION	REACTOME_ASPARAGINE_N_LINKED_GLYCOSYLATION	20	-0.497012631	-2.17542795	0.003669725	0.027918367	0.020257787	410	tags=70%, list=30%, signal=50%	6185/9919/1650/6712/1314/2153/7841/84790/7264/811/9276/11282/375056/2720
TANG_SENESCENCE_TP53_TARGETS_DN	TANG_SENESCENCE_TP53_TARGETS_DN	20	-0.503872847	-2.205455166	0.003669725	0.027918367	0.020257787	180	tags=95%, list=13%, signal=84%	991/4751/9055/7153/10112/10615/983/11065/699/890/24137/9133/51203/9232/332/7083/4001/29127/22974
YAGI_AML_FAB_MARKERS	YAGI_AML_FAB_MARKERS	20	-0.438450744	-1.919102138	0.003669725	0.027918367	0.020257787	197	tags=45%, list=15%, signal=39%	3561/1890/5096/7052/3608/3459/824/80228/308
GRAHAM_CML_QUIESCENT_VS_NORMAL_QUIESCENT_UP	GRAHAM_CML_QUIESCENT_VS_NORMAL_QUIESCENT_UP	21	-0.471722035	-2.099117501	0.003703704	0.027918367	0.020257787	245	tags=52%, list=18%, signal=44%	9833/11130/9133/51203/9787/5096/1719/7083/6241/9949/29127
VECCHI_GASTRIC_CANCER_ADVANCED_VS_EARLY_DN	VECCHI_GASTRIC_CANCER_ADVANCED_VS_EARLY_DN	21	-0.440809482	-1.961559624	0.003703704	0.027918367	0.020257787	278	tags=48%, list=20%, signal=38%	23584/6590/120224/10072/3161/85415/57221/1824/4582/2813
ISHIDA_E2F_TARGETS	ISHIDA_E2F_TARGETS	19	-0.493630237	-2.095826564	0.003738318	0.027918367	0.020257787	648	tags=95%, list=48%, signal=50%	991/9055/7153/79077/3833/29089/891/983/3838/699/890/55723/9133/51203/9232/4288/7083/6241
CHANDRAN_METASTASIS_UP	CHANDRAN_METASTASIS_UP	13	-0.567204414	-2.085318485	0.003780718	0.027918367	0.020257787	127	tags=46%, list=9%, signal=42%	2305/3223/51155/2346/9448/22974
MORI_MATURE_B_LYMPHOCYTE_DN	MORI_MATURE_B_LYMPHOCYTE_DN	13	-0.567417174	-2.086100694	0.003780718	0.027918367	0.020257787	529	tags=92%, list=39%, signal=57%	8318/22949/891/4082/1033/6597/9133/1719/6659/6241/824/4001
REACTOME_DEUBIQUITINATION	REACTOME_DEUBIQUITINATION	13	-0.563471335	-2.071593876	0.003780718	0.027918367	0.020257787	427	tags=85%, list=31%, signal=59%	983/5708/890/5709/5423/7706/5688/4609/8607/10197/23326
REACTOME_MITOTIC_PROMETAPHASE	REACTOME_MITOTIC_PROMETAPHASE	17	-0.490134559	-1.988533494	0.003795066	0.027918367	0.020257787	465	tags=76%, list=34%, signal=51%	55143/891/983/55920/699/1063/11130/4957/9133/84790/701/113130/332
GROSS_HYPOXIA_VIA_HIF1A_UP	GROSS_HYPOXIA_VIA_HIF1A_UP	12	-0.561546988	-2.006285935	0.003809524	0.027918367	0.020257787	426	tags=83%, list=31%, signal=58%	3838/55920/2149/6472/7841/80381/51804/6241/11282/7203
PUJANA_BRCA_CENTERED_NETWORK	PUJANA_BRCA_CENTERED_NETWORK	18	-0.508955224	-2.090622445	0.003809524	0.027918367	0.020257787	677	tags=100%, list=50%, signal=51%	991/7153/7150/6929/3833/983/790/11065/4171/890/5591/8914/3161/1719/4605/1786/4001
SHEPARD_BMYB_MORPHOLINO_DN	SHEPARD_BMYB_MORPHOLINO_DN	26	-0.415834483	-1.972328933	0.003891051	0.027918367	0.020257787	162	tags=38%, list=12%, signal=35%	9787/4502/2305/1719/1786/332/4288/7083/11282/22974
ANDERSEN_CHOLANGIOCARCINOMA_CLASS2	ANDERSEN_CHOLANGIOCARCINOMA_CLASS2	28	-0.405741145	-1.941198552	0.003952569	0.027918367	0.020257787	722	tags=93%, list=53%, signal=44%	9052/3783/5753/991/11187/9603/7153/1048/3099/128434/79784/266977/4321/11065/26996/699/115908/3918/1364/9133/9787/3775/64866/51804/79365/22974
LEE_EARLY_T_LYMPHOCYTE_UP	LEE_EARLY_T_LYMPHOCYTE_UP	28	-0.405156739	-1.938402563	0.003952569	0.027918367	0.020257787	677	tags=89%, list=50%, signal=46%	4173/4751/9055/7153/10112/27242/643911/51809/29089/891/983/11065/1033/699/4171/9833/9133/51203/9787/3161/701/9232/332/4288/6241
LINDGREN_BLADDER_CANCER_CLUSTER_3_UP	LINDGREN_BLADDER_CANCER_CLUSTER_3_UP	47	-0.336772101	-1.948492913	0.003968254	0.027918367	0.020257787	735	tags=87%, list=54%, signal=41%	10420/5347/79682/4173/51053/5570/10483/4751/9055/7153/3329/8318/3833/10460/55143/10535/891/983/3838/11065/699/2982/1063/5831/2739/9833/11130/81831/24137/9133/9787/1362/4605/9276/85415/9232/332/7083/6241/79022/29127
REACTOME_UB_SPECIFIC_PROCESSING_PROTEASES	REACTOME_UB_SPECIFIC_PROCESSING_PROTEASES	11	-0.601735255	-2.066073912	0.003968254	0.027918367	0.020257787	347	tags=82%, list=26%, signal=61%	5708/890/5709/5423/5688/4609/8607/10197/23326
KRIGE_RESPONSE_TO_TOSEDOSTAT_24HR_UP	KRIGE_RESPONSE_TO_TOSEDOSTAT_24HR_UP	39	-0.373465407	-1.973393862	0.003976143	0.027918367	0.020257787	382	tags=59%, list=28%, signal=44%	6280/2539/6890/5341/440193/5226/6397/6472/57580/64005/7107/23097/27347/1536/4046/80727/8829/23231/1116/9053/824/182/7403
LEE_BMP2_TARGETS_UP	LEE_BMP2_TARGETS_UP	126	0.228031306	1.782064179	0.003976143	0.027918367	0.020257787	444	tags=48%, list=33%, signal=35%	137872/1760/477/81618/1805/5239/4681/8654/27034/11170/53826/9687/10335/171024/1292/25840/256691/84870/11030/29091/115265/65987/290/5166/6038/10278/3764/7881/6237/1191/6450/113146/8821/2824/64753/6387/7041/316/57419/255743/51676/1909/5121/94274/57484/7138/5348/1593/25959/4212/4882/23475/4311/10267/8639/6332/4660/9413/3248/4118
MOHANKUMAR_HOXA1_TARGETS_UP	MOHANKUMAR_HOXA1_TARGETS_UP	57	-0.33432096	-2.050076411	0.003976143	0.027918367	0.020257787	427	tags=58%, list=31%, signal=41%	983/3838/6185/9618/2539/699/43849/1366/2195/5226/26470/5591/79570/55723/1104/11130/7841/10095/8612/10072/8607/10053/9133/84790/23225/811/3223/9276/3312/1786/6241/7184/2720
SARRIO_EPITHELIAL_MESENCHYMAL_TRANSITION_UP	SARRIO_EPITHELIAL_MESENCHYMAL_TRANSITION_UP	38	-0.378467867	-1.985963234	0.003976143	0.027918367	0.020257787	722	tags=95%, list=53%, signal=46%	9052/5347/79682/5230/4173/51053/9055/8507/7153/26872/10112/8318/10460/4953/29089/891/983/8099/79693/699/4171/1374/890/55723/11130/10095/4502/2023/3161/701/2305/1719/113130/4288/6241/1894
TURASHVILI_BREAST_DUCTAL_CARCINOMA_VS_DUCTAL_NORMAL_DN	TURASHVILI_BREAST_DUCTAL_CARCINOMA_VS_DUCTAL_NORMAL_DN	43	0.349133965	1.975908351	0.004	0.027918367	0.020257787	279	tags=47%, list=21%, signal=38%	4604/477/1410/4638/23336/858/171024/256691/11030/3400/157869/290/7205/1264/72/80206/10647/6876/2824/1908
CHEMELLO_SOLEUS_VS_EDL_MYOFIBERS_UP	CHEMELLO_SOLEUS_VS_EDL_MYOFIBERS_UP	11	0.616926503	2.126796469	0.004016064	0.027918367	0.020257787	527	tags=100%, list=39%, signal=62%	1410/7169/2273/844/23676/8048/845/3315/9499/26548/4633
LEE_LIVER_CANCER_CIPROFIBRATE_DN	LEE_LIVER_CANCER_CIPROFIBRATE_DN	10	0.605396929	2.008590629	0.004024145	0.027918367	0.020257787	247	tags=70%, list=18%, signal=58%	5507/761/5444/2941/6038/7125/7136
REACTOME_VESICLE_MEDIATED_TRANSPORT	REACTOME_VESICLE_MEDIATED_TRANSPORT	45	-0.335387305	-1.891151265	0.004065041	0.027918367	0.020257787	403	tags=53%, list=30%, signal=39%	9919/4646/920/636/64746/81567/6712/51560/1314/2153/10525/9265/24137/10053/84790/382/811/1362/9276/3312/375056/55605/29127/7184
MARSON_BOUND_BY_E2F4_UNSTIMULATED	MARSON_BOUND_BY_E2F4_UNSTIMULATED	59	-0.318490518	-1.955191069	0.00407332	0.027918367	0.020257787	749	tags=90%, list=55%, signal=42%	2237/58490/10420/5347/79682/6772/4173/991/4751/10276/9055/3627/7153/7965/6929/10112/8318/3833/10460/55355/55143/10615/79751/983/3838/6185/11065/1650/6890/699/55157/890/5591/55723/9833/23097/4609/24137/9133/51203/9787/3161/701/1719/4605/113130/1786/332/6241/1894/29127/7184/22974
KEGG_ALZHEIMERS_DISEASE	KEGG_ALZHEIMERS_DISEASE	16	0.502928758	1.995326566	0.004081633	0.027918367	0.020257787	216	tags=56%, list=16%, signal=48%	4508/808/4509/4512/1339/4519/4513/4514/801
REACTOME_SMOOTH_MUSCLE_CONTRACTION	REACTOME_SMOOTH_MUSCLE_CONTRACTION	16	0.490677112	1.946719212	0.004081633	0.027918367	0.020257787	333	tags=62%, list=25%, signal=48%	7169/4638/59/10398/3672/72/801/10580/7168/25802
CHIANG_LIVER_CANCER_SUBCLASS_PROLIFERATION_DN	CHIANG_LIVER_CANCER_SUBCLASS_PROLIFERATION_DN	17	0.452749989	1.821456497	0.004210526	0.028235294	0.020487752	621	tags=88%, list=46%, signal=48%	563/5166/1962/3764/33/316/1593/23498/134147/9104/8630/23743/2593/51181/10840
YAO_HOXA10_TARGETS_VIA_PROGESTERONE_UP	YAO_HOXA10_TARGETS_VIA_PROGESTERONE_UP	17	0.485493208	1.953185599	0.004210526	0.028235294	0.020487752	378	tags=65%, list=28%, signal=47%	477/4681/1028/4211/761/6926/6038/7881/4684/8436/10124
ZHENG_GLIOBLASTOMA_PLASTICITY_DN	ZHENG_GLIOBLASTOMA_PLASTICITY_DN	15	0.541690711	2.078814592	0.004210526	0.028235294	0.020487752	567	tags=93%, list=42%, signal=55%	1410/5239/8572/1292/10278/1464/1191/3678/10267/5730/3679/4045/26577/857
ZHU_CMV_24_HR_DN	ZHU_CMV_24_HR_DN	17	0.460269259	1.851707239	0.004210526	0.028235294	0.020487752	372	tags=65%, list=27%, signal=48%	7169/4638/59/1292/290/7049/1265/6876/6387/6445/2316
NAKAYAMA_SOFT_TISSUE_TUMORS_PCA2_DN	NAKAYAMA_SOFT_TISSUE_TUMORS_PCA2_DN	21	0.454693225	1.952190092	0.004329004	0.028888185	0.020961495	510	tags=81%, list=38%, signal=51%	477/1066/55214/25840/80760/5166/91851/284/845/57419/25802/50486/79762/8639/4129/5502/7123
GAUSSMANN_MLL_AF4_FUSION_TARGETS_A_UP	GAUSSMANN_MLL_AF4_FUSION_TARGETS_A_UP	19	-0.452851614	-1.922691056	0.005607477	0.036873315	0.026755568	129	tags=37%, list=9%, signal=34%	7052/8829/168544/55790/55342/22904/7203
PID_MYC_ACTIV_PATHWAY	PID_MYC_ACTIV_PATHWAY	19	-0.472059099	-2.00424108	0.005607477	0.036873315	0.026755568	654	tags=95%, list=48%, signal=50%	3939/1981/3329/1871/4953/891/790/5292/4831/1104/4609/581/1019/8607/2023/332/4318/7083
KARLSSON_TGFB1_TARGETS_UP	KARLSSON_TGFB1_TARGETS_UP	15	-0.500071672	-1.933666781	0.0056926	0.036873315	0.026755568	501	tags=80%, list=37%, signal=51%	58527/26354/5128/51096/10576/6472/84154/1104/4609/292/6241/7203
REACTOME_RESOLUTION_OF_SISTER_CHROMATID_COHESION	REACTOME_RESOLUTION_OF_SISTER_CHROMATID_COHESION	15	-0.518218475	-2.003836461	0.0056926	0.036873315	0.026755568	465	tags=80%, list=34%, signal=53%	55143/891/983/55920/699/1063/11130/9133/84790/701/113130/332
CUI_GLUCOSE_DEPRIVATION	CUI_GLUCOSE_DEPRIVATION	12	-0.543179301	-1.940662164	0.005714286	0.036873315	0.026755568	467	tags=83%, list=34%, signal=55%	56605/983/9601/192134/5831/100506658/10130/811/6241/1999
GROSS_HYPOXIA_VIA_ELK3_AND_HIF1A_DN	GROSS_HYPOXIA_VIA_ELK3_AND_HIF1A_DN	18	-0.480770964	-1.974850676	0.005714286	0.036873315	0.026755568	440	tags=72%, list=32%, signal=49%	891/3838/8099/11065/55920/2149/7841/375790/1362/80381/6241/11282/79888
WHITFIELD_CELL_CYCLE_LITERATURE	WHITFIELD_CELL_CYCLE_LITERATURE	18	-0.492710799	-2.023895635	0.005714286	0.036873315	0.026755568	648	tags=94%, list=48%, signal=50%	991/7153/10112/8318/891/983/1033/699/4171/890/1063/9133/701/1719/332/6241/29127
MARTINEZ_RESPONSE_TO_TRABECTEDIN_DN	MARTINEZ_RESPONSE_TO_TRABECTEDIN_DN	26	-0.407037667	-1.930605086	0.005836576	0.037271142	0.027044234	754	tags=96%, list=56%, signal=44%	3066/27436/79071/94241/5347/10276/9188/5796/7153/7150/58526/51727/29089/983/9919/11065/699/890/1104/4609/3312/10197/23326/90355/182
MIKKELSEN_NPC_ICP_WITH_H3K4ME3	MIKKELSEN_NPC_ICP_WITH_H3K4ME3	31	0.375906801	1.915338631	0.005847953	0.037271142	0.027044234	361	tags=52%, list=27%, signal=39%	137872/84814/4693/126393/59353/761/6451/1339/284/84189/7043/2946/316/50486/8707/8436
IVANOVA_HEMATOPOIESIS_LATE_PROGENITOR	IVANOVA_HEMATOPOIESIS_LATE_PROGENITOR	37	-0.350955735	-1.830295933	0.005976096	0.037271142	0.027044234	519	tags=73%, list=38%, signal=46%	9780/2224/22949/891/7358/85403/3109/79666/327/26996/2539/5341/79794/4171/55331/55723/1104/6590/6303/1536/4502/2023/8829/332/7083/6241/57530
MIKKELSEN_ES_ICP_WITH_H3K4ME3	MIKKELSEN_ES_ICP_WITH_H3K4ME3	49	0.3185818	1.913720675	0.005976096	0.037271142	0.027044234	354	tags=47%, list=26%, signal=36%	137872/84814/126393/26353/761/6865/3977/844/256691/80760/65987/6451/1962/2948/116362/6450/952/7041/316/6013/25802/50486/51286
MILI_PSEUDOPODIA_HAPTOTAXIS_DN	MILI_PSEUDOPODIA_HAPTOTAXIS_DN	76	-0.276750186	-1.854492623	0.005976096	0.037271142	0.027044234	609	tags=68%, list=45%, signal=40%	10560/8507/780/8985/7837/3710/9703/3309/94005/27242/23193/7922/9780/3340/3833/55355/57130/26090/3109/9601/5792/29956/1650/2050/6720/10221/8560/399909/1889/5097/84720/6721/5819/147015/10130/9653/221061/7841/23108/114990/85441/9725/3161/2896/7873/1362/7355/80381/347734/2548/22904/2720
ACEVEDO_LIVER_TUMOR_VS_NORMAL_ADJACENT_TISSUE_UP	ACEVEDO_LIVER_TUMOR_VS_NORMAL_ADJACENT_TISSUE_UP	73	-0.28594335	-1.900997953	0.006012024	0.037271142	0.027044234	372	tags=79%, list=27%, signal=61%	9871/5230/10765/4173/3107/51053/991/10483/10537/9188/9055/58526/84899/65010/79077/3340/47/4953/51621/10535/29089/3838/4082/6890/8560/51604/5708/64746/55157/2195/890/6721/10576/1314/3915/2153/8914/10130/7107/374378/79631/328/10525/4069/51203/84790/64216/2896/4125/9276/1786/3608/25996/51170/10197/7083/142/56270
KAAB_HEART_ATRIUM_VS_VENTRICLE_DN	KAAB_HEART_ATRIUM_VS_VENTRICLE_DN	38	0.368549162	2.017296615	0.006012024	0.037271142	0.027044234	422	tags=63%, list=31%, signal=45%	563/11155/4008/4634/88/1028/126393/2170/10486/5166/6444/3764/5334/2138/1160/894/5350/128/7138/5099/3680/4212/9172/4129
KEGG_DRUG_METABOLISM_CYTOCHROME_P450	KEGG_DRUG_METABOLISM_CYTOCHROME_P450	11	0.570155902	1.965559191	0.006024096	0.037271142	0.027044234	590	tags=100%, list=43%, signal=57%	2947/2949/2941/2948/2946/316/128/4129/1577/126/2950
GRADE_COLON_AND_RECTAL_CANCER_UP	GRADE_COLON_AND_RECTAL_CANCER_UP	30	-0.375474744	-1.851812544	0.006048387	0.037271142	0.027044234	751	tags=97%, list=55%, signal=44%	7086/272/51114/5347/6662/4173/3939/10537/55163/6696/7837/8318/10923/55355/891/983/4171/5591/6558/2739/8914/1104/9833/4609/6648/51203/6241/22948/308
REACTOME_NEUTROPHIL_DEGRANULATION	REACTOME_NEUTROPHIL_DEGRANULATION	58	-0.312668728	-1.908257748	0.006048387	0.037271142	0.027044234	401	tags=50%, list=30%, signal=37%	327/1729/1650/6280/8560/5284/4831/5708/81567/5795/10576/5709/6590/4069/1536/9725/2896/4125/3312/6947/3608/1116/3728/4318/23218/2548/22875/2720/79888
FOSTER_KDM1A_TARGETS_UP	FOSTER_KDM1A_TARGETS_UP	24	0.404639678	1.867734359	0.006147541	0.037712269	0.02736432	563	tags=79%, list=41%, signal=47%	54097/2273/88/8572/26353/2947/6414/1809/7136/51226/7138/9172/148170/220963/8537/4633/6716/1346/26577
REACTOME_ION_HOMEOSTASIS	REACTOME_ION_HOMEOSTASIS	15	0.49719385	1.908051607	0.006315789	0.038571429	0.027987732	399	tags=73%, list=29%, signal=52%	1760/477/53826/844/801/10345/5350/845/6262/5348/6588
SMIRNOV_RESPONSE_TO_IR_6HR_DN	SMIRNOV_RESPONSE_TO_IR_6HR_DN	17	-0.472035794	-1.915104678	0.007590133	0.04591567	0.033316772	726	tags=100%, list=53%, signal=47%	5347/991/4751/3099/10112/891/11065/10221/699/1063/4609/1536/9787/3161/90355/22974
ZHOU_CELL_CYCLE_GENES_IN_IR_RESPONSE_6HR	ZHOU_CELL_CYCLE_GENES_IN_IR_RESPONSE_6HR	17	-0.464731271	-1.885469368	0.007590133	0.04591567	0.033316772	548	tags=82%, list=40%, signal=50%	10112/79077/3833/55143/29089/4171/890/8914/51203/9787/4605/113130/4001/29127
WANG_ESOPHAGUS_CANCER_VS_NORMAL_UP	WANG_ESOPHAGUS_CANCER_VS_NORMAL_UP	18	-0.452124874	-1.857181859	0.007619048	0.04591567	0.033316772	483	tags=78%, list=36%, signal=51%	4953/10609/4321/51604/4831/1889/4316/3775/3459/1298/720/4318/7805/308
DANG_MYC_TARGETS_UP	DANG_MYC_TARGETS_UP	23	-0.427366565	-1.954494266	0.007677543	0.046065259	0.033425315	601	tags=87%, list=44%, signal=49%	7150/3329/7965/1871/4953/26354/891/790/11065/4831/5831/1104/328/581/1019/2023/2194/3312/7083/22948
NADERI_BREAST_CANCER_PROGNOSIS_UP	NADERI_BREAST_CANCER_PROGNOSIS_UP	16	-0.492286943	-1.925557835	0.0078125	0.046670306	0.033864342	465	tags=81%, list=34%, signal=54%	55143/10615/29089/699/5708/6472/8914/9833/6597/4605/113130/9232/29127
SHIPP_DLBCL_VS_FOLLICULAR_LYMPHOMA_UP	SHIPP_DLBCL_VS_FOLLICULAR_LYMPHOMA_UP	11	-0.575189379	-1.974927943	0.007936508	0.047204969	0.034252297	440	tags=82%, list=32%, signal=56%	891/3838/1033/9833/6303/9787/2023/22948/7203
MILI_PSEUDOPODIA_CHEMOTAXIS_DN	MILI_PSEUDOPODIA_CHEMOTAXIS_DN	50	-0.321939722	-1.884806984	0.008130081	0.048124956	0.034919847	429	tags=56%, list=32%, signal=40%	26090/3109/6185/5792/1729/1650/2050/8560/399909/81567/5097/4320/6721/3915/10130/221061/7841/114990/374378/54480/2896/4125/8829/7355/55558/20/2548/22904
KEGG_ARRHYTHMOGENIC_RIGHT_VENTRICULAR_CARDIOMYOPATHY_ARVC	KEGG_ARRHYTHMOGENIC_RIGHT_VENTRICULAR_CARDIOMYOPATHY_ARVC	16	0.462884419	1.836454094	0.008163265	0.048124956	0.034919847	465	tags=81%, list=34%, signal=54%	27092/88/6442/6444/1674/3672/1756/6445/3678/6262/3680/3679/786
CHEN_LVAD_SUPPORT_OF_FAILING_HEART_UP	CHEN_LVAD_SUPPORT_OF_FAILING_HEART_UP	26	0.372183563	1.774762398	0.008196721	0.048124956	0.034919847	581	tags=85%, list=43%, signal=49%	8736/2273/1831/25840/25822/5166/1264/1191/6450/8557/58/85458/10763/2318/4494/9499/7414/4499/6591/4501/800/4493
DAVICIONI_TARGETS_OF_PAX_FOXO1_FUSIONS_DN	DAVICIONI_TARGETS_OF_PAX_FOXO1_FUSIONS_DN	12	0.546805349	1.947274341	0.008385744	0.049021277	0.035570225	622	tags=100%, list=46%, signal=55%	70/7125/1908/1909/10324/4632/29895/493/4703/8404/9806/81848
RAMASWAMY_METASTASIS_DN	RAMASWAMY_METASTASIS_DN	15	0.482693844	1.852405786	0.008421053	0.049021277	0.035570225	227	tags=53%, list=17%, signal=45%	4638/6769/6038/1264/7881/72/2159/5354
BROWNE_HCMV_INFECTION_16HR_DN	BROWNE_HCMV_INFECTION_16HR_DN	14	0.495863204	1.850179815	0.008474576	0.049123815	0.035644627	176	tags=50%, list=13%, signal=44%	4693/6840/2170/25840/11030/290/7049
